# Supplementary material for: A Realistic Mixture of Persistent Organic Pollutants Affects Zebrafish Development, Behavior, and Specifically Eye Formation by Inhibiting the Condensin I Complex
Source: Toxics. 2023 Apr 9;11(4):357. doi: 10.3390/toxics11040357 (PMC10146850; doi:10.3390/toxics11040357)
Supplement: Supplementary file 1 [file toxics-11-00357-s001.zip]

Archive with 6 entries (6 files):
- Figure S1.pptx
- Supplementary table S1.pdf
- Supplementary table S2.xlsx
- Supplementary Table S3.xlsx
- Supplementary Table S4.xlsx
- Supplementary table S5.xlsx
