# Supplementary material for: A Realistic Mixture of Persistent Organic Pollutants Affects Zebrafish Development, Behavior, and Specifically Eye Formation by Inhibiting the Condensin I Complex
Source: Toxics. 2023 Apr 9;11(4):357. doi: 10.3390/toxics11040357 (PMC10146850; doi:10.3390/toxics11040357)
Supplement: Supplementary file 1 [file toxics-11-00357-s001.zip › Supplementary table S2.xlsx]

## Sheet: Feuil1
Table S2: List of differentially expressed genes in zebrafish larvae exposed to POP75_x0002_ and POP125_x0002_: gene Ids and names, log2(FoldChange), p-value, and adjusted p-value
Ensembl ID	gene name	POP75x log2(Fold Change)	POP75x p-value	POP75x padj	POP125x log2(Fold Change)	POP125x p-value	POP125x padj
ENSDARG00000087911	psme4a	1.4275	3.10832e-10	6.36678e-06	2.81407	7.86227e-41	1.69275e-36
ENSDARG00000059054	pdk2b	1.44761	9.87205e-10	6.74031e-06	2.55386	5.27109e-32	5.67432e-28
ENSDARG00000015355	fosl1a	1.34638	3.7852e-07	0.000352419	3.06106	5.93457e-31	3.19428e-27
ENSDARG00000091209	ucp3	1.31081	1.82162e-09	7.46246e-06	2.30766	5.71029e-31	3.19428e-27
ENSDARG00000042816	mmp9	1.6039	1.60695e-09	7.46246e-06	2.63025	3.06068e-26	1.31793e-22
ENSDARG00000099351	igfbp1a	1.11975	6.42e-06	0.00320734	2.24361	8.67451e-24	3.1127e-20
ENSDARG00000086665	si:dkey-175g6.2	0.943935	0.000119682	0.0218879	2.15715	1.2232e-23	3.76221e-20
ENSDARG00000038025	cbx7a	1.15938	3.49328e-07	0.000340727	2.04997	3.95076e-23	1.06325e-19
ENSDARG00000039269	arg2	0.914778	9.59048e-06	0.00403336	1.84076	1.63432e-22	3.90966e-19
ENSDARG00000103277	cyp24a1	0.965784	1.69141e-05	0.00541331	1.98436	2.93769e-22	6.32484e-19
ENSDARG00000013926	slc16a9a	1.14949	8.03126e-06	0.00357618	2.26803	3.1916e-21	6.24682e-18
ENSDARG00000040277	fbxo32	0.641721	0.0171381	0.309113	2.45253	8.26684e-21	1.48321e-17
ENSDARG00000016391	calcoco1b	0.96499	0.000947114	0.080268	2.52817	1.75761e-19	2.91087e-16
ENSDARG00000079059	retreg1	1.18266	1.38307e-05	0.00488438	2.3616	1.01358e-18	1.55875e-15
ENSDARG00000038666	igfbp1b	1.26511	1.5013e-05	0.0051252	2.34438	1.82977e-18	2.49668e-15
ENSDARG00000078425	oat	1.43949	1.03699e-08	2.36007e-05	2.04618	1.8554e-18	2.49668e-15
ENSDARG00000009505	prelid3b	0.878253	1.62086e-05	0.00526985	1.56899	5.50631e-18	6.97359e-15
ENSDARG00000089307	pmaip1	0.920954	0.000251153	0.0359745	2.03482	9.4575e-18	1.13122e-14
ENSDARG00000104540	cyp2aa8	-1.11065	1.4564e-05	0.00505619	-2.17599	3.58136e-17	4.05824e-14
ENSDARG00000055751	fosb	0.565394	0.0637134	0.474733	2.19624	6.44772e-17	6.94097e-14
ENSDARG00000099424	lcat	1.19465	3.23819e-06	0.0021153	2.06439	8.68069e-17	8.89978e-14
ENSDARG00000026771	tmem41ab	1.46665	7.23664e-10	6.74031e-06	1.80297	1.34431e-16	1.31559e-13
ENSDARG00000040278	klhl38b	0.801379	0.00131384	0.0970558	2.00339	2.28741e-16	2.14121e-13
ENSDARG00000031683	fosab	0.402933	0.0921704	0.53916	1.50665	4.93785e-16	4.42966e-13
ENSDARG00000040284	si:dkey-79d12.5	1.21061	4.60286e-06	0.0026189	2.0364	2.145e-15	1.84728e-12
ENSDARG00000008275	klhl24b	1.0473	5.68087e-06	0.00298362	1.62407	4.1516e-14	3.43785e-11
ENSDARG00000113315	zgc:153932	1.2105	3.29024e-05	0.00910731	2.01121	1.30001e-13	1.03664e-10
ENSDARG00000087798	pdyn	0.913901	0.00128813	0.0958924	1.94446	1.78946e-13	1.37597e-10
ENSDARG00000030604	phkg1a	1.0889	2.51262e-07	0.000270874	1.41672	2.71281e-13	2.01403e-10
ENSDARG00000002600	pcsk1	0.665769	0.0091381	0.240468	1.70909	2.99881e-13	2.15215e-10
ENSDARG00000105529	vgf	0.730107	0.00568152	0.196048	1.67001	3.12836e-13	2.17269e-10
ENSDARG00000002917	gls2b	1.31508	8.0181e-07	0.000656939	1.8406	6.08016e-13	4.09081e-10
ENSDARG00000004748	zgc:100868	1.26071	4.17188e-06	0.00244151	1.8597	6.91551e-13	4.51185e-10
ENSDARG00000093316	adgrf8	1.45115	1.71406e-07	0.000195051	1.89527	1.01817e-12	6.44742e-10
ENSDARG00000086739	si:ch1073-513e17.1	1.17106	6.25634e-06	0.00320371	1.70393	1.24064e-12	7.6317e-10
ENSDARG00000038574	scg2b	0.478742	0.0362418	0.403665	1.41237	1.46847e-12	8.78229e-10
ENSDARG00000060246	slc16a6b	0.897716	0.000378083	0.0464773	1.69582	1.58402e-12	9.21731e-10
ENSDARG00000111612	mapkapk3	0.906142	0.000105776	0.0199619	1.52798	1.66907e-12	9.4566e-10
ENSDARG00000079227	plekhs1	1.56806	2.83564e-07	0.000290412	2.04755	1.89139e-12	1.04415e-09
ENSDARG00000093019	si:dkey-83k24.5	1.72982	3.37412e-09	1.15187e-05	1.94318	2.45843e-12	1.32325e-09
ENSDARG00000105039	phka1b	1.10117	6.77837e-08	0.000104704	1.29849	2.6026e-12	1.36668e-09
ENSDARG00000087303	cebpd	0.623934	0.00493415	0.18615	1.33112	6.53458e-12	3.34975e-09
ENSDARG00000078674	hspb9	1.21693	1.17192e-05	0.00452915	1.75008	7.8526e-12	3.93178e-09
ENSDARG00000094990	si:dkey-91f15.1	0.906493	0.00175513	0.111995	2.1033	1.25836e-11	6.1574e-09
ENSDARG00000074378	junba	0.67969	0.0176181	0.3106	1.74451	1.38641e-11	6.6332e-09
ENSDARG00000095908	sat1a.2	0.969075	4.12089e-05	0.0106846	1.44261	1.50313e-11	7.03528e-09
ENSDARG00000036767	urgcp	1.50212	7.15648e-08	0.000104704	1.73691	2.16484e-11	9.91682e-09
ENSDARG00000006588	zgc:111983	1.08395	1.00425e-05	0.00403336	1.49415	2.77042e-11	1.24265e-08
ENSDARG00000068194	klf9	0.622509	0.0141695	0.286792	1.46377	3.42177e-11	1.50348e-08
ENSDARG00000024540	tspan36	0.841808	0.000221772	0.0324469	1.35942	6.6144e-11	2.84816e-08
ENSDARG00000010572	slc25a25a	0.689547	0.000452763	0.0523952	1.13168	7.20736e-11	3.04264e-08
ENSDARG00000101482	hk2	0.776257	0.000521969	0.0584234	1.33189	8.22643e-11	3.40606e-08
ENSDARG00000112959	SRL	1.17521	3.30467e-06	0.0021153	1.5617	8.6406e-11	3.51004e-08
ENSDARG00000007769	sult5a1	1.36411	4.09955e-06	0.00244151	1.86849	9.98201e-11	3.83773e-08
ENSDARG00000089390	pnpla2	0.654651	0.00962607	0.244808	1.54062	9.72634e-11	3.83773e-08
ENSDARG00000101135	si:dkey-85k7.7	1.43675	3.71578e-08	6.45481e-05	1.53588	9.85335e-11	3.83773e-08
ENSDARG00000025428	socs3a	0.544627	0.0191989	0.319412	1.31501	1.02428e-10	3.8689e-08
ENSDARG00000007344	tcap	0.802707	0.00296006	0.14505	1.56788	1.19062e-10	4.41968e-08
ENSDARG00000010276	ptgs2b	1.21311	4.25688e-05	0.0108992	1.78681	1.23622e-10	4.43595e-08
ENSDARG00000028027	trim63a	0.259859	0.281835	0.716231	1.43354	1.23499e-10	4.43595e-08
ENSDARG00000070453	gch1	1.18326	5.86554e-09	1.5018e-05	1.19037	1.32736e-10	4.68492e-08
ENSDARG00000088411	notum2	1.25758	2.56901e-06	0.00187932	1.6117	1.37133e-10	4.76206e-08
ENSDARG00000055192	zgc:136930	-0.96152	1.53529e-05	0.00515529	-1.42808	1.43091e-10	4.81368e-08
ENSDARG00000071325	cbarpb	0.380322	0.156356	0.617203	1.45846	1.42744e-10	4.81368e-08
ENSDARG00000102583	il4r.1	0.896453	0.000537646	0.0592089	1.60322	1.62687e-10	5.38871e-08
ENSDARG00000030616	nfe2l1a	0.847514	0.000350927	0.0445869	1.43562	1.68255e-10	5.48869e-08
ENSDARG00000024189	pnocb	0.655728	0.0268563	0.362383	1.74733	1.7592e-10	5.65308e-08
ENSDARG00000036848	slc43a2a	0.789866	0.000123824	0.0221483	1.21828	1.94157e-10	6.05828e-08
ENSDARG00000069467	igsf9bb	0.546477	0.0144918	0.288471	1.38617	1.92667e-10	6.05828e-08
ENSDARG00000091377	galn	0.940963	0.000740823	0.0706466	1.6312	2.08556e-10	6.41459e-08
ENSDARG00000078828	npb	0.768107	0.00806408	0.230693	1.62857	2.13151e-10	6.46358e-08
ENSDARG00000040623	fosl2	0.459553	0.0352578	0.400046	1.26493	2.16336e-10	6.46906e-08
ENSDARG00000096922	CR376745.1	0.762824	0.00579078	0.197694	1.67172	2.76185e-10	8.14558e-08
ENSDARG00000094923	CU469568.2	1.59862	4.12176e-09	1.20609e-05	1.56611	2.8685e-10	8.34578e-08
ENSDARG00000075833	lyve1a	0.871922	0.000837326	0.0752235	1.54023	3.0425e-10	8.73401e-08
ENSDARG00000077047	ptprnb	0.711965	0.00280467	0.139776	1.38751	3.87622e-10	1.09809e-07
ENSDARG00000104593	cyp2k18	1.44456	1.68881e-07	0.000195051	1.55646	4.80654e-10	1.34396e-07
ENSDARG00000068787	slc6a17	0.958646	0.00011865	0.0218879	1.46584	4.91502e-10	1.35667e-07
ENSDARG00000076182	stat1b	1.03487	0.000219327	0.0323199	1.74485	5.17464e-10	1.41025e-07
ENSDARG00000077236	hspb6	0.985243	0.000127366	0.02249	1.43899	5.85105e-10	1.57466e-07
ENSDARG00000100106	CR385054.1	1.28858	1.8438e-05	0.0055539	1.81232	6.07309e-10	1.61424e-07
ENSDARG00000043249	irf1b	0.738152	0.020628	0.328301	1.76278	6.35606e-10	1.66885e-07
ENSDARG00000056248	si:dkey-183i3.5	-0.88284	0.000114474	0.0213161	-1.47408	7.58416e-10	1.96731e-07
ENSDARG00000060797	pfkmb	0.883515	7.11048e-06	0.00331009	1.09213	7.79332e-10	1.9975e-07
ENSDARG00000093303	ifitm1	0.71823	0.00248524	0.133024	1.29725	9.42879e-10	2.38826e-07
ENSDARG00000044669	hp1bp3	-0.877482	2.77322e-06	0.00195875	-1.06377	1.00311e-09	2.48241e-07
ENSDARG00000094792	twf2a	1.09436	1.00362e-05	0.00403336	1.46908	9.96816e-10	2.48241e-07
ENSDARG00000055854	nr4a3	0.396984	0.142963	0.602531	1.25844	1.02124e-09	2.49856e-07
ENSDARG00000007823	atf3	0.443085	0.0862748	0.526412	1.51095	1.32165e-09	3.19722e-07
ENSDARG00000117646	CABZ01072309.2	1.04671	4.42041e-05	0.011092	1.494	1.65893e-09	3.96854e-07
ENSDARG00000058606	sik1	0.941987	0.000565103	0.0606021	1.46454	1.93306e-09	4.5735e-07
ENSDARG00000090268	krtt1c19e	-0.8118	0.000355874	0.04472	-1.4153	2.11345e-09	4.94592e-07
ENSDARG00000088825	citb	0.806147	0.00190153	0.118157	1.48156	2.31532e-09	5.36009e-07
ENSDARG00000016188	SBNO2	0.689895	0.00321529	0.148453	1.30448	2.42811e-09	5.56141e-07
ENSDARG00000097539	si:ch211-39f2.3	1.61715	1.69994e-07	0.000195051	1.61603	2.48607e-09	5.63421e-07
ENSDARG00000057671	epas1b	0.984852	1.32896e-05	0.00477562	1.24617	2.73106e-09	6.12498e-07
ENSDARG00000097118	CU693494.2	1.02173	7.80783e-05	0.0170136	1.43061	3.04518e-09	6.75905e-07
ENSDARG00000015164	mknk2b	0.522924	0.0210072	0.330484	1.22809	3.3113e-09	7.27472e-07
ENSDARG00000007709	adamts8a	0.519076	0.0621334	0.470412	1.55615	3.70107e-09	8.0489e-07
ENSDARG00000099194	CABZ01058261.1	-0.907087	5.02927e-06	0.00278418	-1.05885	3.79101e-09	8.16204e-07
ENSDARG00000055752	npas4a	0.245313	0.828306	0.957772	1.62895	4.18881e-09	8.92921e-07
ENSDARG00000045051	slc16a3	0.733123	0.000105001	0.0199619	0.992379	5.73157e-09	1.20981e-06
ENSDARG00000028396	fkbp5	0.813865	0.000279228	0.0386448	1.15519	7.27708e-09	1.52112e-06
ENSDARG00000104773	junbb	0.196075	0.537361	0.8508	1.21285	7.51591e-09	1.55594e-06
ENSDARG00000104929	si:ch211-153f2.7	0.865199	0.000611653	0.0633103	1.36	8.65371e-09	1.77442e-06
ENSDARG00000029476	ldlra	0.658742	0.00143624	0.100404	1.11913	1.02017e-08	2.07211e-06
ENSDARG00000095245	si:ch211-157j23.2	0.902565	0.00218379	0.126177	1.82361	1.04074e-08	2.09412e-06
ENSDARG00000018817	bdnf	0.265434	0.407531	0.791754	1.36961	1.13875e-08	2.27012e-06
ENSDARG00000112575	CU467905.1	1.15788	2.70824e-05	0.0076734	1.47296	1.21092e-08	2.39185e-06
ENSDARG00000037997	tubb5	-0.853787	7.54671e-05	0.0168091	-1.18938	1.2733e-08	2.48084e-06
ENSDARG00000103199	si:dkey-247k7.2	1.503	1.39039e-08	2.84793e-05	1.36106	1.27902e-08	2.48084e-06
ENSDARG00000053476	lipca	1.37134	1.79219e-05	0.0055539	1.78305	1.30809e-08	2.51457e-06
ENSDARG00000022303	higd1a	1.09131	1.05539e-07	0.000144117	1.04718	1.57437e-08	2.99967e-06
ENSDARG00000057121	c7b	0.857644	0.000739697	0.0706466	1.33328	1.61347e-08	3.04719e-06
ENSDARG00000110963	trib1	0.582566	0.0201971	0.325027	1.32426	1.64578e-08	3.0812e-06
ENSDARG00000059398	myef2	-0.871547	4.78047e-05	0.011657	-1.28481	1.6901e-08	3.13689e-06
ENSDARG00000069692	col7a1l	-0.737078	0.00116036	0.0920887	-1.15137	1.99562e-08	3.65904e-06
ENSDARG00000077169	si:ch211-153b23.4	0.835493	0.00209366	0.124303	1.4878	2.00542e-08	3.65904e-06
ENSDARG00000011665	aldoaa	0.788501	0.000274873	0.0385632	1.07306	2.12251e-08	3.84014e-06
ENSDARG00000070214	slc41a1	0.781533	0.00139081	0.0991174	1.3518	2.21598e-08	3.97584e-06
ENSDARG00000030472	slc16a5a	1.08239	2.02428e-05	0.00600918	1.35489	2.27847e-08	4.05417e-06
ENSDARG00000018478	agxtb	0.758471	0.000923841	0.080268	1.1146	2.48203e-08	4.38017e-06
ENSDARG00000067723	tank	0.616525	0.0187874	0.315946	1.37197	2.59967e-08	4.55047e-06
ENSDARG00000096791	si:ch73-344o19.1	0.606552	0.0211587	0.331341	1.36174	2.75757e-08	4.78794e-06
ENSDARG00000103775	thbs1a	0.299519	0.169549	0.633272	1.18196	2.79722e-08	4.81794e-06
ENSDARG00000056590	calca	0.31941	0.276006	0.711751	1.30362	2.99142e-08	5.11154e-06
ENSDARG00000091061	slc38a3b	0.955298	9.69095e-05	0.0188844	1.31161	3.13432e-08	5.31354e-06
ENSDARG00000105104	si:dkey-223p19.1	1.35782	1.78825e-06	0.00135662	1.50318	3.22121e-08	5.41817e-06
ENSDARG00000103435	sorbs1	0.615857	0.00733226	0.218581	1.24447	3.27007e-08	5.45773e-06
ENSDARG00000074169	gpam	0.804055	0.000520875	0.0584234	1.19263	3.85192e-08	6.37937e-06
ENSDARG00000035308	grb10b	0.756537	0.00256934	0.134943	1.32928	3.96425e-08	6.51529e-06
ENSDARG00000058285	cpt1b	0.572571	0.00424438	0.172386	0.972807	4.10835e-08	6.70097e-06
ENSDARG00000078654	tpx2	-0.75752	0.000806255	0.0743897	-1.15382	4.24207e-08	6.86704e-06
ENSDARG00000051816	aass	0.613669	0.0051827	0.189514	1.12026	4.3078e-08	6.92141e-06
ENSDARG00000104141	si:dkey-262j3.7	0.0178337	0.935656	0.98315	-0.0777751	4.56942e-08	7.28738e-06
ENSDARG00000052515	calcoco2	0.937702	0.000593015	0.062612	1.43302	4.70171e-08	7.38889e-06
ENSDARG00000091756	insm1a	-0.563735	0.00772595	0.226626	-1.13455	4.67299e-08	7.38889e-06
ENSDARG00000063332	shank3a	0.537286	0.0170759	0.308966	1.23536	4.82101e-08	7.52147e-06
ENSDARG00000028163	prg4b	0.458606	0.0515826	0.443377	1.15852	5.1576e-08	7.98871e-06
ENSDARG00000020602	grk7a	-0.796897	0.000315645	0.0419345	-1.2564	5.24902e-08	8.015e-06
ENSDARG00000092719	AL954655.2	0.972063	0.000189379	0.0296618	1.42074	5.23625e-08	8.015e-06
ENSDARG00000023526	ggt1a	0.757184	0.0172384	0.309373	1.59708	5.31061e-08	8.05194e-06
ENSDARG00000026611	socs3b	0.375438	0.0817903	0.519428	1.08256	5.40373e-08	8.13583e-06
ENSDARG00000031588	si:dkey-239b22.1	1.20361	7.2958e-06	0.00332088	1.32724	5.46318e-08	8.16821e-06
ENSDARG00000061096	dapk2a	0.822333	0.00193711	0.118952	1.45087	5.62026e-08	8.34512e-06
ENSDARG00000094901	abcc6b.2	1.20341	3.46109e-05	0.00945247	1.51091	5.80828e-08	8.56523e-06
ENSDARG00000002663	optn	0.728783	0.000487823	0.0558217	1.04328	6.06915e-08	8.88904e-06
ENSDARG00000022712	stat3	0.630617	0.00455041	0.17955	1.12235	6.66199e-08	9.69139e-06
ENSDARG00000058292	sephs1	-0.629076	0.00508451	0.187493	-1.15349	6.96292e-08	1.00612e-05
ENSDARG00000035852	cart3	0.843677	0.00462997	0.181026	1.54711	7.59003e-08	1.08916e-05
ENSDARG00000057353	ehbp1l1a	0.985888	8.00214e-05	0.0172535	1.3124	7.63877e-08	1.08916e-05
ENSDARG00000036675	hnrnpa1b	-0.774547	0.000215803	0.0320311	-1.08396	7.68972e-08	1.08921e-05
ENSDARG00000052898	kcnk3b	0.71655	0.0249459	0.353122	1.67411	7.76306e-08	1.09241e-05
ENSDARG00000117266	FO904966.1	1.25519	2.73475e-05	0.0076734	1.49124	8.38529e-08	1.17231e-05
ENSDARG00000031044	lipg	0.459425	0.0800736	0.516489	1.24263	9.10491e-08	1.2647e-05
ENSDARG00000070590	nt5c1ab	0.732778	0.00908252	0.240468	1.43105	9.76819e-08	1.34814e-05
ENSDARG00000010658	insig1	0.860101	0.00019082	0.0296618	1.11414	1.02343e-07	1.40347e-05
ENSDARG00000078619	pnp5a	0.678432	0.00335641	0.1521	1.11387	1.03878e-07	1.4155e-05
ENSDARG00000015537	gad2	0.719292	0.000925531	0.080268	1.05844	1.12687e-07	1.51845e-05
ENSDARG00000044142	acss1	0.441092	0.0440914	0.42143	1.05174	1.12844e-07	1.51845e-05
ENSDARG00000008447	fkbp4	-0.812874	0.000148131	0.0252847	-1.07262	1.14507e-07	1.52491e-05
ENSDARG00000020876	pdk2a	0.762024	0.000169897	0.0280645	0.972029	1.1474e-07	1.52491e-05
ENSDARG00000053449	pyya	0.590142	0.040431	0.410477	1.3628	1.17568e-07	1.54344e-05
ENSDARG00000117231	FO834828.1	1.22054	9.2706e-06	0.00403336	1.44621	1.16935e-07	1.54344e-05
ENSDARG00000001953	pfkfb3	1.09179	4.01117e-05	0.010619	1.31516	1.25699e-07	1.64018e-05
ENSDARG00000098995	cyp2k6	1.45485	1.72354e-05	0.00543127	1.65542	1.39734e-07	1.81234e-05
ENSDARG00000069381	si:ch211-125e6.5	0.494899	0.00960114	0.244697	1.59067	1.41554e-07	1.82495e-05
ENSDARG00000062830	tent5d	0.748478	0.0176539	0.310873	1.64335	1.43524e-07	1.83933e-05
ENSDARG00000021287	rab7b	0.641636	0.00771417	0.226626	1.16299	1.49477e-07	1.90429e-05
ENSDARG00000015263	adma	0.610401	0.0124045	0.270084	1.22738	1.64903e-07	2.08845e-05
ENSDARG00000039093	got1	0.733712	0.000203942	0.0309432	0.934645	1.69215e-07	2.13053e-05
ENSDARG00000020239	lpin1	0.595629	0.0166943	0.307785	1.26485	1.75166e-07	2.19263e-05
ENSDARG00000102612	slc15a4	0.754198	0.00226232	0.1275	1.25284	1.79343e-07	2.23193e-05
ENSDARG00000075261	timp2b	1.24623	5.3824e-06	0.00290126	1.29983	1.86613e-07	2.30906e-05
ENSDARG00000071657	si:dkey-19a16.4	1.30806	6.78782e-06	0.00331009	1.43287	1.90374e-07	2.34214e-05
ENSDARG00000021250	slc25a48	0.459137	0.121314	0.576448	1.28579	2.02349e-07	2.47533e-05
ENSDARG00000105424	si:rp71-46j2.7	0.703359	0.0054488	0.191924	1.32158	2.05259e-07	2.49674e-05
ENSDARG00000099719	cdkn1d	1.12052	1.82357e-05	0.0055539	1.29609	2.30876e-07	2.79256e-05
ENSDARG00000042529	gnat2	-0.56077	0.00425853	0.172386	-1.02228	2.39793e-07	2.86401e-05
ENSDARG00000075045	cxcl18b	0.590122	0.0521718	0.445139	1.57321	2.39415e-07	2.86401e-05
ENSDARG00000117735	CR926130.1	0.90396	0.00224531	0.1275	1.39586	2.40774e-07	2.86401e-05
ENSDARG00000054848	pdk4	0.799402	0.00115034	0.0917557	1.2116	2.47897e-07	2.93254e-05
ENSDARG00000015803	smcr8b	1.09263	6.84367e-05	0.0155754	1.36144	2.49711e-07	2.93786e-05
ENSDARG00000053483	zgc:113054	-0.680239	0.00173907	0.111665	-1.15411	2.53411e-07	2.96518e-05
ENSDARG00000030078	glipr1b	0.474413	0.0793022	0.515346	1.29745	2.54893e-07	2.96608e-05
ENSDARG00000070651	prkcdb	0.765639	0.00155516	0.105478	1.1569	2.56243e-07	2.96608e-05
ENSDARG00000078060	syt7b	0.947623	0.00012435	0.0221483	1.23683	2.61893e-07	3.00056e-05
ENSDARG00000103919	si:ch73-1a9.3	-0.489073	0.00550659	0.192477	-0.822442	2.62009e-07	3.00056e-05
ENSDARG00000002403	nusap1	-0.641337	0.00598258	0.201257	-1.21208	2.69827e-07	3.07374e-05
ENSDARG00000033655	stmn1b	-0.558883	0.00474346	0.18229	-1.03753	2.788e-07	3.15925e-05
ENSDARG00000029695	pgp	0.87681	1.57959e-05	0.00521851	0.953097	3.00283e-07	3.38486e-05
ENSDARG00000102206	stc2b	0.879464	0.000616688	0.0634755	1.35528	3.07094e-07	3.44361e-05
ENSDARG00000102160	si:dkeyp-61b2.1	0.697928	0.00881245	0.238124	1.48714	3.09642e-07	3.45419e-05
ENSDARG00000090401	CABZ01020840.1	0.820487	0.00622534	0.202403	1.50676	3.17295e-07	3.52132e-05
ENSDARG00000040705	glsb	0.693579	0.000737738	0.0706466	0.977351	3.2931e-07	3.62914e-05
ENSDARG00000045708	adm2a	0.605295	0.0418854	0.413798	1.40073	3.30381e-07	3.62914e-05
ENSDARG00000104436	zgc:153426	-0.774745	0.000359291	0.0448741	-1.23026	3.41302e-07	3.73007e-05
ENSDARG00000104678	CU467646.7	-1.05544	4.10308e-06	0.00244151	-1.11095	3.44296e-07	3.74378e-05
ENSDARG00000067813	zgc:171844	0.732548	0.00895388	0.239742	1.40014	3.51111e-07	3.79871e-05
ENSDARG00000043646	slc6a8	0.746686	0.00215929	0.126177	1.21505	3.69222e-07	3.97468e-05
ENSDARG00000036386	rbm4.1	-0.826141	0.000199744	0.0305325	-1.14824	3.71607e-07	3.98045e-05
ENSDARG00000006598	sgk2b	0.659458	0.00488466	0.185654	1.07418	3.85454e-07	4.09329e-05
ENSDARG00000099148	bzw1b	0.517625	0.00678687	0.211591	0.874	3.85944e-07	4.09329e-05
ENSDARG00000070959	si:ch211-288g17.3	-0.556456	0.00363514	0.157418	-0.894292	3.88226e-07	4.09731e-05
ENSDARG00000077217	zgc:162184	0.784021	0.0023255	0.129431	1.22502	3.96719e-07	4.16651e-05
ENSDARG00000041607	eif4ebp3l	0.328933	0.117891	0.570522	0.916054	4.01907e-07	4.18616e-05
ENSDARG00000054814	ptp4a3b	0.861474	0.000150032	0.0253976	1.08267	4.02478e-07	4.18616e-05
ENSDARG00000088549	si:ch1073-390k14.1	-0.741519	0.000191152	0.0296618	-1.18841	4.09064e-07	4.2342e-05
ENSDARG00000104693	il6st	0.536939	0.0142068	0.286835	1.03851	4.14255e-07	4.26743e-05
ENSDARG00000086977	atxn1l	0.622247	0.00682973	0.212281	1.28674	4.20689e-07	4.31307e-05
ENSDARG00000030687	phka2	0.410261	0.0391152	0.408505	0.93747	4.32163e-07	4.4097e-05
ENSDARG00000055365	si:dkey-25e12.3	0.814154	0.0131097	0.274848	1.49216	4.5137e-07	4.56244e-05
ENSDARG00000101707	si:ch211-156b7.4	-0.700398	0.00354158	0.155005	-1.25573	4.50882e-07	4.56244e-05
ENSDARG00000039863	lifrb	0.773385	0.00218889	0.126177	1.21879	4.83006e-07	4.8594e-05
ENSDARG00000006811	sult1st6	-0.64033	0.00269676	0.136386	-1.22339	5.00922e-07	5.01621e-05
ENSDARG00000058644	dnajb2	0.793901	0.00249977	0.133024	1.24865	5.03475e-07	5.01843e-05
ENSDARG00000092999	tnni4b.1	1.22313	0.000174609	0.0286121	1.53794	5.12517e-07	5.08502e-05
ENSDARG00000074501	tnip2	0.661289	0.0259575	0.359077	1.41222	5.4017e-07	5.31044e-05
ENSDARG00000079637	alpk2	0.589222	0.0196527	0.32191	1.26746	5.39149e-07	5.31044e-05
ENSDARG00000069375	zgc:162608	0.167822	0.527331	0.847166	1.06156	5.6146e-07	5.49465e-05
ENSDARG00000010085	p4ha2	-0.756994	0.000352638	0.0445869	-1.1102	5.8654e-07	5.71412e-05
ENSDARG00000043093	mpeg1.2	1.14922	4.64085e-05	0.0114528	1.2941	5.94542e-07	5.76599e-05
ENSDARG00000014179	pfkma	0.740457	7.54984e-05	0.0168091	0.835877	6.03944e-07	5.79189e-05
ENSDARG00000058158	trim55b	0.669365	0.00955409	0.244518	1.1997	6.03932e-07	5.79189e-05
ENSDARG00000098720	LPL	0.490118	0.0497022	0.439053	1.33838	6.05284e-07	5.79189e-05
ENSDARG00000008363	mcl1b	0.612207	0.00270974	0.136386	0.916073	6.17172e-07	5.87952e-05
ENSDARG00000087440	ponzr4	1.66546	3.78156e-08	6.45481e-05	1.27468	6.23351e-07	5.91222e-05
ENSDARG00000043154	ucp2	0.717294	0.00123634	0.094278	0.973817	6.33453e-07	5.98169e-05
ENSDARG00000020761	arrdc2	0.366045	0.0732998	0.498804	0.905102	6.44597e-07	6.00787e-05
ENSDARG00000062025	cpox	-0.626868	0.00366676	0.157455	-1.07719	6.43882e-07	6.00787e-05
ENSDARG00000069095	gls2a	0.852617	0.000332117	0.0430555	1.1133	6.42553e-07	6.00787e-05
ENSDARG00000029290	stx11b.1	1.08389	6.98621e-06	0.00331009	1.10173	6.53283e-07	6.06258e-05
ENSDARG00000053554	wdr76	-0.785021	0.000405024	0.0482332	-1.17687	6.73443e-07	6.22284e-05
ENSDARG00000018393	kank2	0.601576	0.0093502	0.241416	1.16439	6.77096e-07	6.22986e-05
ENSDARG00000004189	cbx1a	-0.481234	0.00922103	0.240604	-0.834672	6.9834e-07	6.29119e-05
ENSDARG00000009493	MAP3K13	0.678096	0.00466653	0.18119	1.20774	7.01957e-07	6.29119e-05
ENSDARG00000018846	dgat2	0.645782	0.00413929	0.16957	1.03163	6.98287e-07	6.29119e-05
ENSDARG00000056795	serpine1	0.417362	0.0942845	0.541155	1.19582	6.93772e-07	6.29119e-05
ENSDARG00000057352	slc25a29	0.345391	0.16019	0.621075	1.24061	7.04216e-07	6.29119e-05
ENSDARG00000077620	cdca7a	-0.646063	0.00918762	0.240468	-1.31254	6.98749e-07	6.29119e-05
ENSDARG00000097959	si:dkey-248g15.3	-0.711301	0.000546344	0.0592968	-1.01605	6.87954e-07	6.29119e-05
ENSDARG00000008278	rcor2	-0.694266	0.000682351	0.0678475	-0.968265	7.26864e-07	6.44007e-05
ENSDARG00000075487	si:ch211-267e7.3	-0.601666	0.00665194	0.20927	-1.11633	7.2414e-07	6.44007e-05
ENSDARG00000018264	trim101	-0.575072	0.0173278	0.309438	-1.1151	7.38177e-07	6.5135e-05
ENSDARG00000091989	BX511112.1	0.421604	0.0137427	NA	1.61441	7.91716e-07	6.95741e-05
ENSDARG00000056141	coq10b	0.695195	0.00506329	0.187493	1.10637	8.50974e-07	7.44775e-05
ENSDARG00000061994	acacb	0.493395	0.0300209	0.376762	1.05255	8.67944e-07	7.56552e-05
ENSDARG00000037859	il11a	0.497887	0.0255903	0.357499	1.51077	8.7735e-07	7.61667e-05
ENSDARG00000097074	BX322555.2	1.36413	9.79622e-07	0.000771754	1.32768	8.90941e-07	7.70359e-05
ENSDARG00000099184	map2k6	-0.571962	0.00270558	0.136386	-0.854466	9.08042e-07	7.82006e-05
ENSDARG00000043128	cldne	0.762321	0.000394193	0.0474956	0.9885	9.23315e-07	7.91991e-05
ENSDARG00000061481	wu:fj05g07	0.702528	0.00105713	0.0873115	0.94903	9.32734e-07	7.96895e-05
ENSDARG00000033029	pkd1b	0.303694	0.166703	0.629764	1.03091	9.65269e-07	8.21433e-05
ENSDARG00000045167	dlgap5	-0.588458	0.013402	0.278694	-1.13045	1.00601e-06	8.52729e-05
ENSDARG00000059351	hnrnpa3	-0.863725	0.000213333	0.0319576	-1.17517	1.01325e-06	8.55503e-05
ENSDARG00000003877	pbrm1	-0.690275	0.000950395	0.080268	-0.988021	1.06013e-06	8.91588e-05
ENSDARG00000010752	acsl4b	0.744582	0.00123623	0.094278	1.06105	1.06678e-06	8.92003e-05
ENSDARG00000012789	plek2	0.608212	0.0120519	0.267453	1.33238	1.06891e-06	8.92003e-05
ENSDARG00000077722	ppp2r3a	0.623534	0.0073422	0.218581	1.10787	1.11113e-06	9.20103e-05
ENSDARG00000109626	si:ch211-226h7.3	1.20904	4.44047e-05	0.011092	1.33852	1.11065e-06	9.20103e-05
ENSDARG00000054911	tmsb	-0.751322	0.00195493	0.119531	-1.24679	1.14399e-06	9.40082e-05
ENSDARG00000077778	adamts9	0.627418	0.00663111	0.20927	1.11394	1.14015e-06	9.40082e-05
ENSDARG00000020084	tg	-0.471682	0.02838	0.368374	-1.01767	1.24597e-06	0.000101999
ENSDARG00000062248	ptpn21	0.786115	0.00100851	0.0839724	1.14491	1.25638e-06	0.000102462
ENSDARG00000059001	pim2	0.694766	0.00173822	0.111665	0.987796	1.29342e-06	0.000105058
ENSDARG00000073699	col9a1a	-0.555186	0.00501517	0.187493	-0.918346	1.29798e-06	0.000105058
ENSDARG00000055642	GPT	1.26138	4.49139e-07	0.000387674	1.09642	1.31327e-06	0.000105898
ENSDARG00000021794	hmmr	-0.611704	0.00428843	0.173254	-0.940664	1.34618e-06	0.000107744
ENSDARG00000093738	pth1a	0.381418	0.306563	0.734705	1.71085	1.34436e-06	0.000107744
ENSDARG00000040133	ackr4b	0.919499	0.000190682	0.0296618	1.1165	1.36512e-06	0.000108856
ENSDARG00000071586	tgfbi	-0.46217	0.0169993	0.308966	-0.852964	1.42023e-06	0.000112832
ENSDARG00000058102	sardh	-0.618489	0.00546617	0.191924	-1.06723	1.51808e-06	0.000120163
ENSDARG00000060025	nsmfa	0.685002	0.0109369	0.258	1.32808	1.53444e-06	0.000121013
ENSDARG00000042293	ca4b	-0.90916	0.000749448	0.0710692	-1.33228	1.55923e-06	0.000122519
ENSDARG00000069654	ppp6r2b	0.790662	0.00139528	0.0991174	1.1404	1.58043e-06	0.000123734
ENSDARG00000036832	cyt1l	-0.524141	0.0305149	0.378374	-1.15284	1.64026e-06	0.000127952
ENSDARG00000093044	si:ch211-161h7.5	-0.620509	0.000317329	0.0419345	-1.00617	1.65299e-06	0.000128479
ENSDARG00000018399	rps6kb1a	0.764441	0.002193	0.126177	1.13201	1.73422e-06	0.000133726
ENSDARG00000042725	cebpb	0.577614	0.0290139	0.372379	1.21633	1.73082e-06	0.000133726
ENSDARG00000077761	nlgn4xb	0.708965	0.00159044	0.106461	1.03344	1.73913e-06	0.000133726
ENSDARG00000035859	angptl4	0.658766	0.00148081	0.102352	0.895312	1.83871e-06	0.000140752
ENSDARG00000058371	krt5	-0.517925	0.0221015	0.337839	-1.07912	1.84357e-06	0.000140752
ENSDARG00000087260	mtss1lb	0.506936	0.0173172	0.309438	1.00412	1.87068e-06	0.000142317
ENSDARG00000055644	prss60.2	0.527174	0.0598852	0.466398	1.13777	1.88489e-06	0.000142894
ENSDARG00000053091	DAB2	0.555127	0.012363	0.270084	1.01188	1.90685e-06	0.000144051
ENSDARG00000008904	smarca2	-0.911328	1.04289e-05	0.00410799	-0.917352	1.94471e-06	0.000145396
ENSDARG00000098890	cyp2aa9	-0.74115	0.00425396	0.172386	-1.23373	1.94491e-06	0.000145396
ENSDARG00000100947	mafk	0.409644	0.165375	0.628572	1.37016	1.94377e-06	0.000145396
ENSDARG00000116862	pimr64	0.524526	0.0544053	0.451369	1.69163	1.98026e-06	0.000147526
ENSDARG00000034210	si:dkey-240h12.4	0.717266	0.00304234	0.147252	1.18538	2.05192e-06	0.000152337
ENSDARG00000101034	ZC3H12A	0.713274	0.00865445	0.236991	1.26436	2.27296e-06	0.000168168
ENSDARG00000077656	arfgef3	0.633146	0.00619943	0.202403	1.05326	2.3059e-06	0.00017002
ENSDARG00000023176	tdo2b	0.624066	0.0923565	0.53916	1.31129	2.3399e-06	0.000171939
ENSDARG00000011020	hnrnpa1a	-0.76903	0.00033157	0.0430555	-0.976401	2.3726e-06	0.000173748
ENSDARG00000062562	egln2	0.759897	0.0027421	0.137631	1.20216	2.44592e-06	0.000178511
ENSDARG00000079011	col17a1b	-0.656165	0.000603513	0.0633103	-0.839428	2.48477e-06	0.000180733
ENSDARG00000028173	slc4a2a	0.472148	0.0322273	0.385778	0.953752	2.55444e-06	0.000184139
ENSDARG00000043719	c3a.6	0.283163	0.27027	0.70931	1.02965	2.56076e-06	0.000184139
ENSDARG00000071353	-	0.518249	0.00878008	0.237887	0.849528	2.5606e-06	0.000184139
ENSDARG00000086418	si:ch211-236p5.3	1.11348	0.000264562	0.0376277	1.36532	2.5801e-06	0.000184139
ENSDARG00000098700	il1b	0.478026	0.0194769	0.32191	1.49515	2.57517e-06	0.000184139
ENSDARG00000104344	ccdc127a	-1.00229	3.68861e-05	0.0099413	-1.17838	2.58291e-06	0.000184139
ENSDARG00000090408	ERBB4	0.847061	0.000705692	0.0693761	1.19737	2.76324e-06	0.000196345
ENSDARG00000117613	CABZ01030033.1	0.483194	0.0953353	0.542281	1.30367	2.792e-06	0.000197736
ENSDARG00000061256	si:dkey-44g23.5	0.371546	0.117652	0.570506	0.928716	2.86516e-06	0.000202252
ENSDARG00000059858	pappab	0.569126	0.0252989	0.355058	1.1786	2.87745e-06	0.000202456
ENSDARG00000062297	soat1	0.505302	0.0461807	0.429139	1.09658	2.91232e-06	0.000204242
ENSDARG00000062055	rnf38	0.652323	0.00695486	0.213578	1.10434	2.95011e-06	0.00020622
ENSDARG00000004169	stmn1a	-0.545363	0.0202034	0.325027	-1.12047	2.99989e-06	0.000209022
ENSDARG00000034207	cx44.2	1.11618	9.61976e-05	0.0188844	1.23437	3.10482e-06	0.000214916
ENSDARG00000037738	fbxl3l	1.12031	9.07526e-05	0.0186005	1.34521	3.11444e-06	0.000214916
ENSDARG00000073952	slc4a7	0.60653	0.00998505	0.24851	1.0562	3.10987e-06	0.000214916
ENSDARG00000061242	tuft1a	0.497111	0.041899	0.413798	1.08635	3.12524e-06	0.000214973
ENSDARG00000018411	mknk1	0.377012	0.101859	0.551265	0.988508	3.20436e-06	0.000219713
ENSDARG00000038321	zgc:172053	0.33882	0.122218	0.577482	1.49024	3.23095e-06	0.000220833
ENSDARG00000045089	si:ch211-270n8.1	-0.404371	0.0179687	0.312337	-1.37471	3.25483e-06	0.000221761
ENSDARG00000028335	hmga1a	-0.602229	0.00376416	0.1593	-0.897332	3.29853e-06	0.00022403
ENSDARG00000057113	c6	0.442636	0.041243	0.411486	0.949816	3.34311e-06	0.000226343
ENSDARG00000088595	crispld2	0.506074	0.0450034	0.425374	1.11602	3.39688e-06	0.000229263
ENSDARG00000058944	si:dkey-8e10.3	0.716007	0.00588633	0.199619	1.18218	3.43433e-06	0.000230475
ENSDARG00000094215	BX005417.1	0.888225	0.000393899	0.0474956	1.18571	3.43625e-06	0.000230475
ENSDARG00000016536	npas2	0.502722	0.0489003	0.436621	1.12709	3.49973e-06	0.000234004
ENSDARG00000067848	nmrk2	0.761484	0.00313396	0.147784	1.10851	3.588e-06	0.000239163
ENSDARG00000038583	abraa	0.609163	0.0137433	0.282745	1.09703	3.61839e-06	0.000240445
ENSDARG00000003570	hsp90b1	-0.892403	5.64343e-05	0.0129881	-0.978404	3.72012e-06	0.000245687
ENSDARG00000016771	tfa	-0.634265	0.00246873	0.133024	-0.942613	3.71212e-06	0.000245687
ENSDARG00000057571	pgam2	0.70109	0.00230969	0.12926	0.915931	3.75712e-06	0.000247372
ENSDARG00000011122	pptc7a	0.278098	0.169211	0.632701	0.854025	3.8367e-06	0.000251842
ENSDARG00000024488	top2a	-0.475474	0.0211174	0.331341	-0.84379	3.86729e-06	0.000253078
ENSDARG00000035665	si:dkey-267n13.1	0.853088	0.00581903	0.198264	1.37898	3.89341e-06	0.000254015
ENSDARG00000077540	f2rl1.2	0.634695	0.0164765	0.30542	1.25557	3.91866e-06	0.00025489
ENSDARG00000008697	epas1a	0.870988	0.000235317	0.0339437	1.01897	3.94046e-06	0.000255537
ENSDARG00000023217	crema	0.721195	0.0107994	0.256635	1.23963	3.964e-06	0.000256291
ENSDARG00000052626	AL954655.1	0.925983	0.000606933	0.0633103	1.26932	4.0575e-06	0.00026077
ENSDARG00000062430	gpd2	0.782093	0.000803523	0.0743897	1.01052	4.05202e-06	0.00026077
ENSDARG00000059363	tgfbr2a	0.561066	0.0418186	0.413798	1.25135	4.11905e-06	0.000263938
ENSDARG00000091111	si:ch211-15b10.6	0.443314	0.0572606	0.461215	0.947506	4.13471e-06	0.000264155
ENSDARG00000093877	si:zfos-2330d3.7	0.893868	0.00142254	0.0997875	1.13206	4.18722e-06	0.000266718
ENSDARG00000016439	slc7a1a	0.949486	8.39902e-05	0.0178893	1.06304	4.33721e-06	0.000273041
ENSDARG00000025670	fstl3	0.641651	0.00246495	0.133024	0.893321	4.33373e-06	0.000273041
ENSDARG00000058603	jph1a	0.596138	0.0129216	0.273523	1.10782	4.33057e-06	0.000273041
ENSDARG00000076381	slc25a1b	0.5771	0.00689124	0.212901	0.920229	4.32625e-06	0.000273041
ENSDARG00000070416	zgc:162816	-0.517626	0.0257402	0.358644	-1.1389	4.36744e-06	0.000274143
ENSDARG00000086028	igfn1.4	1.3185	1.28981e-05	0.00477562	1.43998	4.41532e-06	0.000276343
ENSDARG00000020594	txlnba	0.792979	0.00137084	0.0991174	1.09456	4.53223e-06	0.000282837
ENSDARG00000053481	entpd5a	-0.53037	0.02222	0.338137	-1.09546	4.78594e-06	0.000297807
ENSDARG00000091234	si:ch73-335l21.4	0.252499	0.369059	0.77006	1.2016	4.83028e-06	0.0002997
ENSDARG00000052658	pptc7b	0.846956	0.00146265	0.101903	1.1667	4.86172e-06	0.000300784
ENSDARG00000056938	kera	-0.255789	0.409535	0.793006	-1.11861	4.88437e-06	0.000301319
ENSDARG00000075161	defbl1	-0.292264	0.210627	0.664961	-1.14761	4.90655e-06	0.000301823
ENSDARG00000062662	lmod3	0.645648	0.0101007	0.24949	1.06384	4.97717e-06	0.000305295
ENSDARG00000098645	rgn	-0.450481	0.0360293	0.402832	-1.03612	5.06432e-06	0.000309758
ENSDARG00000055080	rbm4.2	-0.622023	0.00181305	0.113916	-0.868056	5.17754e-06	0.000313198
ENSDARG00000068030	si:cabz01007802.1	0.643601	0.00766296	0.225518	1.06165	5.17874e-06	0.000313198
ENSDARG00000073743	slc25a37	0.811903	0.00225889	0.1275	1.2352	5.17308e-06	0.000313198
ENSDARG00000103634	CU914622.2	0.946687	0.00116643	0.0920887	1.23292	5.14143e-06	0.000313198
ENSDARG00000099468	pcdh2ab2	0.0430984	8.36081e-05	NA	0.0866181	5.20937e-06	0.000314168
ENSDARG00000117407	AL954191.2	1.11536	2.27947e-05	0.00667006	1.13759	5.29066e-06	0.000318178
ENSDARG00000100131	cdh29	1.09699	0.000181859	0.0291017	1.21963	5.39019e-06	0.000323261
ENSDARG00000069122	si:ch211-216l23.2	-0.661456	0.000828788	0.0747844	-0.873629	5.63712e-06	0.000337131
ENSDARG00000013295	slc2a3a	0.460053	0.0280093	0.366803	0.842609	5.69637e-06	0.000339731
ENSDARG00000013050	abcc12	0.924614	0.000147801	0.0252847	1.00775	5.84329e-06	0.000347531
ENSDARG00000055652	aclyb	0.819925	0.00172569	0.111506	1.09755	6.15972e-06	0.000365341
ENSDARG00000057738	hells	-0.517702	0.0104753	0.253026	-0.845106	6.24464e-06	0.000368982
ENSDARG00000087697	lpl	0.412147	0.0286508	0.369556	0.766956	6.25538e-06	0.000368982
ENSDARG00000027065	slc38a3a	0.794301	0.0007601	0.0714181	1.01903	6.33969e-06	0.000372933
ENSDARG00000096990	si:ch1073-340i21.2	0.646459	0.0117516	0.264859	1.08391	6.36796e-06	0.000373576
ENSDARG00000058206	si:ch211-153b23.5	0.870147	0.000942083	0.080268	1.12021	6.50081e-06	0.000380333
ENSDARG00000077726	nocta	0.705102	0.0101893	0.250076	1.12983	6.8781e-06	0.000400302
ENSDARG00000086256	si:ch211-236p5.2	1.08073	2.48828e-05	0.0071785	1.11045	6.87933e-06	0.000400302
ENSDARG00000069307	pomcb	0.745394	0.0150527	0.293758	1.39682	6.92419e-06	0.000400472
ENSDARG00000076833	atp1b1b	0.568054	0.00664612	0.20927	0.85322	6.93804e-06	0.000400472
ENSDARG00000077407	si:dkey-184p18.2	0.984468	0.000716293	0.0695348	1.21203	6.90616e-06	0.000400472
ENSDARG00000104642	si:dkey-31i7.2	0.929191	0.000707884	0.0693761	1.26119	7.01112e-06	0.000403608
ENSDARG00000051762	CABZ01080568.1	-0.595878	0.00372973	0.158555	-1.0156	7.039e-06	0.000404132
ENSDARG00000117300	BX936456.1	0.685606	0.0120024	0.267223	1.36296	7.11832e-06	0.000407599
ENSDARG00000080006	tmem41b	0.773903	0.00269884	0.136386	1.12052	7.23441e-06	0.000413148
ENSDARG00000038561	klf6b	0.561029	0.0382369	0.408505	1.25687	7.30603e-06	0.000416135
ENSDARG00000092730	enam	-0.532844	0.00845268	0.234676	-1.04467	7.41479e-06	0.000421215
ENSDARG00000098903	tfe3a	0.774729	0.00348634	0.154563	1.15532	7.53713e-06	0.000427038
ENSDARG00000006031	abat	0.661708	0.000510511	0.0580934	0.772514	7.62651e-06	0.000429494
ENSDARG00000012499	per1b	-0.767987	0.000282182	0.0387914	-0.950317	7.6035e-06	0.000429494
ENSDARG00000090340	si:dkey-27o4.1	0.908725	0.000266368	0.0376277	1.08371	7.66027e-06	0.000429494
ENSDARG00000104732	mlycd	0.609249	0.0307886	0.379677	1.19858	7.65691e-06	0.000429494
ENSDARG00000078547	si:ch211-264f5.2	0.755817	0.0129397	0.273523	1.45187	7.6834e-06	0.000429672
ENSDARG00000016363	her8a	-0.553461	0.0139189	0.284355	-1.03703	8.00704e-06	0.00044661
ENSDARG00000058471	plk1	-0.424353	0.0915298	0.53916	-1.03795	8.0992e-06	0.000450584
ENSDARG00000011094	ccna2	-0.593338	0.0110256	0.258835	-0.964387	8.216e-06	0.000455903
ENSDARG00000042856	itpka	0.508219	0.0168524	0.308958	0.884203	8.44584e-06	0.000467452
ENSDARG00000051768	fhod1	0.690206	0.00248374	0.133024	0.957037	8.70017e-06	0.000480294
ENSDARG00000028664	ahsa1a	-0.780414	5.54431e-05	0.012905	-0.948122	8.75931e-06	0.000482322
ENSDARG00000019498	cry5	-0.589367	0.00238677	0.130369	-0.972784	8.80585e-06	0.000483648
ENSDARG00000079725	dhx9	-0.61635	0.00285121	0.140726	-0.851066	8.93625e-06	0.000489561
ENSDARG00000037961	rcn3	-0.612842	0.00841377	0.234475	-1.09333	9.1481e-06	0.000499895
ENSDARG00000104716	zgc:91849	0.658693	0.00573572	0.196792	1.06475	9.51819e-06	0.000518802
ENSDARG00000069498	phkg1b	0.850718	0.000234573	0.0339437	0.952026	9.55673e-06	0.000519587
ENSDARG00000037618	ddit4	1.12004	4.54239e-07	0.000387674	0.876825	9.62417e-06	0.000519665
ENSDARG00000090156	pttg1ipa	0.770958	0.00201344	0.121298	1.04359	9.63058e-06	0.000519665
ENSDARG00000114670	ube2c	-0.434798	0.0541114	0.451283	-1.21542	9.60539e-06	0.000519665
ENSDARG00000100769	CABZ01085201.1	0.317346	0.220849	0.673767	1.04338	1.01226e-05	0.000544848
ENSDARG00000016886	dnajb9b	0.814589	0.00933888	0.241416	1.24803	1.01598e-05	0.0005453
ENSDARG00000113076	si:ch211-182p11.1	0.920643	0.0019211	0.118524	1.21912	1.01816e-05	0.0005453
ENSDARG00000076532	si:ch211-222l21.1	-0.528279	0.00521261	0.189982	-0.772163	1.02651e-05	0.000547046
ENSDARG00000100011	strn	0.766977	0.000423043	0.0500541	0.910273	1.02486e-05	0.000547046
ENSDARG00000012790	tmem161a	0.896337	1.21853e-05	0.00462207	0.823517	1.04191e-05	0.000553885
ENSDARG00000010948	kif11	-0.548791	0.0130862	0.274636	-0.866787	1.06991e-05	0.000567369
ENSDARG00000015495	klf3	0.462205	0.0382557	0.408505	0.917585	1.07577e-05	0.00056768
ENSDARG00000114387	CU499336.2	0.880323	0.00219103	0.126177	1.20024	1.07517e-05	0.00056768
ENSDARG00000020693	sesn1	0.342031	0.0730082	0.498172	0.761412	1.08803e-05	0.000572001
ENSDARG00000040649	prickle1a	0.446995	0.0614958	0.468587	1.01738	1.08927e-05	0.000572001
ENSDARG00000017799	tgm1	0.591166	0.022884	0.342936	1.11026	1.10271e-05	0.000577647
ENSDARG00000098481	anxa1d	-0.516993	0.0148703	0.292311	-1.09112	1.11379e-05	0.000582039
ENSDARG00000063706	pde8b	0.41179	0.08091	0.517678	1.08821	1.13116e-05	0.000589683
ENSDARG00000005565	entpd8	0.614706	0.0253988	0.355844	1.03709	1.13933e-05	0.000590971
ENSDARG00000039117	tefa	-0.477818	0.0151334	0.294201	-0.984687	1.14249e-05	0.000590971
ENSDARG00000070019	taf15	-0.713696	0.000665228	0.0674547	-0.87478	1.14461e-05	0.000590971
ENSDARG00000070656	si:ch211-69g19.2	-0.625397	0.0086331	0.236991	-1.00926	1.13974e-05	0.000590971
ENSDARG00000038296	tmem86b	0.845955	1.32468e-05	0.00477562	0.765012	1.15805e-05	0.000596478
ENSDARG00000044491	kif20a	-0.618206	0.0107319	0.256333	-0.998616	1.16186e-05	0.000597012
ENSDARG00000101687	CU929259.1	0.430717	0.0447651	0.424494	0.947465	1.16574e-05	0.000597579
ENSDARG00000013711	zgc:77486	0.457194	0.0503878	0.441066	0.940232	1.1782e-05	0.000602535
ENSDARG00000089724	cyldb	1.06879	0.00102087	0.0846579	1.22626	1.19282e-05	0.000608566
ENSDARG00000012199	gpt2	0.515424	0.0106676	0.256037	0.796174	1.1984e-05	0.000609967
ENSDARG00000117818	CR926130.2	1.13611	9.77273e-05	0.0188844	1.17886	1.20958e-05	0.000614206
ENSDARG00000056511	arr3a	-0.521115	0.00956201	0.244518	-0.918697	1.22575e-05	0.000620952
ENSDARG00000056873	and3	-0.595643	0.00350541	0.154563	-0.914815	1.2414e-05	0.000625935
ENSDARG00000103519	adamts1	0.363457	0.130278	0.588161	0.961167	1.23999e-05	0.000625935
ENSDARG00000025024	pnoca	0.598964	0.0178079	0.312026	1.07007	1.25869e-05	0.000632499
ENSDARG00000058992	cers2b	0.568446	0.0214039	0.332566	1.06523	1.2603e-05	0.000632499
ENSDARG00000045842	zgc:113263	0.659548	0.00477742	0.182965	0.970777	1.28173e-05	0.00064027
ENSDARG00000099902	il17rc	0.897302	0.00016253	0.0272878	0.959051	1.28038e-05	0.00064027
ENSDARG00000063385	cenpe	-0.728028	0.00200561	0.121183	-0.956999	1.29823e-05	0.000647013
ENSDARG00000101749	zgc:92161	0.631865	0.0140786	0.286083	1.02678	1.3028e-05	0.000647791
ENSDARG00000035909	mfsd2ab	0.34894	0.134115	0.592783	0.986674	1.32496e-05	0.000657291
ENSDARG00000044541	ppp1r14ba	-0.649301	0.00168429	0.10987	-0.848164	1.37948e-05	0.00068194
ENSDARG00000099517	adss1	0.370752	0.0488967	0.436621	0.727119	1.38098e-05	0.00068194
ENSDARG00000016875	gys1	0.573396	0.00370154	0.158531	0.773779	1.39699e-05	0.000688268
ENSDARG00000086712	si:dkeyp-97b10.3	-0.719058	0.00270329	0.136386	-1.01191	1.41497e-05	0.000695534
ENSDARG00000063518	zgc:153913	-0.609718	0.00446602	0.177626	-0.884087	1.44304e-05	0.000707716
ENSDARG00000041078	chka	0.589884	0.00493885	0.18615	0.862481	1.46997e-05	0.000719284
ENSDARG00000117145	notum1b	0.601416	0.0128322	0.273523	1.00967	1.4877e-05	0.000726306
ENSDARG00000060741	syt17	0.500651	0.0886722	0.532106	1.23647	1.52531e-05	0.000742901
ENSDARG00000069619	atf7ip	-0.551729	0.00259437	0.135563	-0.746679	1.52859e-05	0.000742901
ENSDARG00000036245	wipf3	0.260541	0.301063	0.731429	0.96537	1.59285e-05	0.000772391
ENSDARG00000028096	cldn23a	0.679791	0.000814245	0.0745808	0.802672	1.67499e-05	0.000810394
ENSDARG00000100352	aglb	0.49976	0.0237996	0.346988	0.890327	1.70619e-05	0.000823639
ENSDARG00000097804	lypc	-0.306208	0.160003	0.621075	-1.02026	1.73715e-05	0.000834842
ENSDARG00000104472	si:ch211-39i2.2	0.322019	0.290367	0.722625	1.13543	1.73567e-05	0.000834842
ENSDARG00000042533	gstm.1	-0.348988	0.141067	0.602483	-1.1355	1.75802e-05	0.000841117
ENSDARG00000076622	atp13a3	0.560008	0.0172641	0.309373	1.01622	1.75761e-05	0.000841117
ENSDARG00000014805	fhl5	-0.349641	0.0641765	0.476513	-1.04723	1.76824e-05	0.000844129
ENSDARG00000061357	chst6	0.643076	0.00978481	0.245917	1.11502	1.79793e-05	0.000856405
ENSDARG00000099525	si:ch1073-13h15.3	-0.808705	0.000341694	0.0440183	-0.885596	1.81081e-05	0.000860634
ENSDARG00000051923	ccnb1	-0.549712	0.0332582	0.392412	-1.11264	1.83868e-05	0.000871955
ENSDARG00000097445	si:dkey-195m11.8	-0.483376	0.0464924	0.430907	-0.968601	1.85774e-05	0.000879056
ENSDARG00000054160	zgc:113625	0.805824	0.00190721	0.118157	1.21946	1.86417e-05	0.000880164
ENSDARG00000076292	tns2a	0.639686	0.00644614	0.207604	1.01265	1.87954e-05	0.000885482
ENSDARG00000103973	CABZ01051602.1	0.67017	0.000397941	0.0476668	0.883249	1.89178e-05	0.0008893
ENSDARG00000044094	gfpt2	0.727043	0.00138541	0.0991174	0.918247	1.91567e-05	0.000898569
ENSDARG00000076070	dlgap2b	0.63736	0.0069176	0.213393	1.04048	1.94079e-05	0.000908375
ENSDARG00000092881	BX649294.1	0.623022	0.0150042	0.293535	1.06021	1.94919e-05	0.000910329
ENSDARG00000016412	agt	0.473634	0.0320368	0.385099	0.839566	2.00893e-05	0.00093216
ENSDARG00000030872	cetp	0.533543	0.021662	0.334109	0.921327	2.00256e-05	0.00093216
ENSDARG00000073845	zgc:110843	0.649329	0.00337464	0.152589	0.89917	2.00673e-05	0.00093216
ENSDARG00000042894	tyms	-0.758572	0.00114488	0.0917557	-0.941239	2.01453e-05	0.000932747
ENSDARG00000060641	prkaa2	0.772518	0.000778845	0.072514	0.965829	2.02068e-05	0.000933589
ENSDARG00000093304	si:dkey-221j11.3	0.88979	0.00318799	0.148453	1.13887	2.03041e-05	0.000936077
ENSDARG00000097080	si:ch73-181m17.1	1.10866	0.00085143	0.0761565	1.1411	2.05784e-05	0.000944674
ENSDARG00000117485	FO681323.1	0.976873	0.000291403	0.0392685	1.04357	2.0557e-05	0.000944674
ENSDARG00000060941	ANKFN1	0.619806	0.0123067	0.269761	1.07469	2.10202e-05	0.000960861
ENSDARG00000075282	irs2b	0.389362	0.0572413	0.461215	0.767283	2.09971e-05	0.000960861
ENSDARG00000061274	lss	-0.832963	0.000326053	0.0428112	-1.05985	2.1419e-05	0.000976853
ENSDARG00000068996	hist2h2l	-0.510033	0.0142136	0.286835	-0.910365	2.14608e-05	0.000976853
ENSDARG00000115161	CABZ01069162.1	-0.0832187	7.77937e-05	0.0170136	-0.0653021	2.17025e-05	0.00098577
ENSDARG00000011886	pdca	-0.338737	0.134935	0.594253	-1.06706	2.1995e-05	0.000996885
ENSDARG00000036840	krt15	-0.626764	0.00360047	0.156912	-1.03469	2.20861e-05	0.000996885
ENSDARG00000058803	grk1a	-0.623323	0.00631101	0.204539	-0.972683	2.20853e-05	0.000996885
ENSDARG00000034808	kcnip1b	-0.354984	0.102209	0.551812	-0.880202	2.24615e-05	0.00101171
ENSDARG00000024546	pla2g4aa	0.65121	0.00712158	0.215786	0.986858	2.25263e-05	0.00101251
ENSDARG00000045929	oaz2a	0.646716	0.00467616	0.18119	0.915795	2.27815e-05	0.00102185
ENSDARG00000040045	cldn1	-0.611587	0.00202753	0.121432	-1.01872	2.29098e-05	0.00102448
ENSDARG00000074390	tmem176l.4	0.744736	0.000676482	0.0678475	0.844403	2.29354e-05	0.00102448
ENSDARG00000041433	si:dkey-7c18.24	1.23449	5.08139e-05	0.0121026	1.16351	2.33464e-05	0.00104068
ENSDARG00000079964	dlx2a	-0.500232	0.0191285	0.319013	-0.91261	2.37372e-05	0.00105591
ENSDARG00000071173	slc12a10.2	0.5123	0.0148083	0.291934	0.815087	2.38539e-05	0.00105892
ENSDARG00000076041	wwc1	0.567578	0.0090102	0.240307	0.911425	2.39149e-05	0.00105944
ENSDARG00000098376	si:ch211-207l14.1	-0.568358	0.0112653	0.262213	-0.974226	2.40244e-05	0.00106211
ENSDARG00000029439	atp2a2a	0.468047	0.0423232	0.414898	0.84334	2.41025e-05	0.00106337
ENSDARG00000061735	hnrnpm	-0.614471	0.00274819	0.137631	-0.829049	2.42045e-05	0.00106352
ENSDARG00000070672	slc2a9l1	0.945895	0.00170899	0.111128	1.31574	2.41809e-05	0.00106352
ENSDARG00000076557	bicc2	0.179662	0.455759	0.815929	1.05248	2.43227e-05	0.00106653
ENSDARG00000055412	mylk4b	0.931748	0.00013042	0.0226389	0.975743	2.44061e-05	0.00106802
ENSDARG00000059049	zgc:174904	0.550876	0.021678	0.334109	0.909407	2.48538e-05	0.0010854
ENSDARG00000097137	CR753876.1	0.340943	0.182355	0.644654	0.878571	2.51653e-05	0.00109678
ENSDARG00000004763	hhla2a.2	0.456332	0.0383411	0.408505	1.14066	2.5437e-05	0.00110638
ENSDARG00000012586	fmnl2a	0.695271	0.00242536	0.131774	0.981392	2.56069e-05	0.00111153
ENSDARG00000099418	CABZ01030017.1	0.774501	0.0118821	0.266112	1.23635	2.60273e-05	0.0011275
ENSDARG00000061081	arpp21	0.526842	0.0337099	0.394659	0.949196	2.6091e-05	0.00112799
ENSDARG00000088116	gstm.3	-0.518556	0.0297475	0.375427	-1.05805	2.62901e-05	0.00113432
ENSDARG00000043182	hhla2a.1	0.445681	0.031463	0.383062	0.811254	2.64004e-05	0.0011368
ENSDARG00000074150	si:ch211-226h7.5	1.12121	9.71806e-05	0.0188844	1.18984	2.65848e-05	0.00114246
ENSDARG00000077609	elfn2a	0.797298	0.00124387	0.0943634	1.03482	2.6808e-05	0.00114975
ENSDARG00000078258	CABZ01049847.1	0.762081	0.00193966	0.118952	0.977904	2.72293e-05	0.0011655
ENSDARG00000068851	rnf183	0.765097	0.000557886	0.060143	0.870026	2.73757e-05	0.00116944
ENSDARG00000075014	sqstm1	0.498871	0.0346664	0.398246	0.872582	2.75451e-05	0.00117435
ENSDARG00000025522	sgk1	0.218802	0.379975	0.777679	0.797513	2.76279e-05	0.00117555
ENSDARG00000057887	nts	0.481382	0.0850749	0.525509	1.33944	2.7921e-05	0.00118568
ENSDARG00000117307	CU207269.2	0.880255	0.00147183	0.102195	1.21214	2.79933e-05	0.00118641
ENSDARG00000096654	si:dkey-119m7.8	-0.549044	0.0101206	0.24949	-0.987993	2.8564e-05	0.00120822
ENSDARG00000105809	CR376774.1	0.563987	0.0108944	NA	1.37204	2.88863e-05	0.00121945
ENSDARG00000053835	plekhh1	0.656441	0.00406686	0.168042	0.933165	2.91656e-05	0.00122884
ENSDARG00000039754	xpc	-0.72863	0.0006819	0.0678475	-0.895151	2.94093e-05	0.00123427
ENSDARG00000100900	si:ch211-183d5.2	0.492728	0.0616541	0.468587	1.29656	2.93825e-05	0.00123427
ENSDARG00000024195	znf395b	-0.564623	0.00747494	0.221897	-0.918829	3.03891e-05	0.00127044
ENSDARG00000044179	rbms2a	0.595742	0.0108202	0.256635	0.9674	3.03378e-05	0.00127044
ENSDARG00000031702	prkg1b	0.746958	0.000951001	0.080268	0.88803	3.07885e-05	0.00128049
ENSDARG00000070029	ehhadh	-0.644615	0.00352381	0.154563	-0.991091	3.07214e-05	0.00128049
ENSDARG00000111106	arl3l1	-0.389054	0.0626969	0.471447	-0.934112	3.08079e-05	0.00128049
ENSDARG00000087857	si:ch211-180a12.2	-0.557079	0.00876073	0.237677	-0.870659	3.08802e-05	0.00128102
ENSDARG00000095351	CU914776.1	0.233214	0.298798	0.729213	0.765733	3.10812e-05	0.00128688
ENSDARG00000001889	tuba1a	-0.585551	0.00688049	0.21289	-0.929147	3.13344e-05	0.00129252
ENSDARG00000028087	aldh2.2	-0.570656	0.00508049	0.187493	-0.821866	3.13375e-05	0.00129252
ENSDARG00000025034	syngr3b	0.645108	0.00398126	0.165748	0.892965	3.14337e-05	0.00129401
ENSDARG00000099008	EGFLAM	-0.451656	0.0559698	0.457051	-0.999717	3.17852e-05	0.00130598
ENSDARG00000010565	aqp4	0.792287	0.00309028	0.147726	1.11624	3.1905e-05	0.00130841
ENSDARG00000043035	capn3b	-0.54091	0.0635746	0.474241	-1.1255	3.20278e-05	0.00131095
ENSDARG00000012395	mmp13a	0.916992	0.00153397	0.104705	1.16469	3.28022e-05	0.0013401
ENSDARG00000038066	kpna2	-0.500176	0.0278109	0.365455	-0.916924	3.32842e-05	0.00135722
ENSDARG00000069074	cry3a	-0.850996	0.000164185	0.0273416	-0.885388	3.35229e-05	0.00136436
ENSDARG00000099195	ier2a	0.192605	0.471335	0.821035	0.864849	3.37096e-05	0.00136937
ENSDARG00000044437	cdca5	-0.778147	0.00331308	0.150886	-1.04218	3.4115e-05	0.00138323
ENSDARG00000076348	mylk3	0.633006	0.0143585	0.287493	1.06107	3.56235e-05	0.00144168
ENSDARG00000021343	wsb1	0.227655	0.228728	0.680379	0.705837	3.62246e-05	0.00146326
ENSDARG00000002071	adss2	0.786752	0.000611993	0.0633103	0.890916	3.70111e-05	0.00148944
ENSDARG00000079472	F2RL2	0.524252	0.0390916	0.408505	1.10817	3.69539e-05	0.00148944
ENSDARG00000077777	tmsb4x	-0.29041	0.138843	0.598844	-0.864155	3.75083e-05	0.00150663
ENSDARG00000053990	hmgb2b	-0.671399	0.00208562	0.124185	-0.843273	3.75956e-05	0.00150733
ENSDARG00000043497	scrn2	-0.576274	0.00496298	0.186526	-0.905097	3.77331e-05	0.00151003
ENSDARG00000095315	CR626907.2	-0.826875	0.00311563	0.147726	-1.26877	3.79656e-05	0.00151651
ENSDARG00000086393	dbx1a	-0.577742	0.0262875	0.360247	-1.05672	3.80907e-05	0.00151869
ENSDARG00000058454	dynll1	-0.408104	0.0374311	0.406236	-0.889441	3.82951e-05	0.00151869
ENSDARG00000076196	si:ch211-226h7.6	1.07525	0.000572778	0.0611053	1.16326	3.82516e-05	0.00151869
ENSDARG00000098296	gnsb	0.378724	0.100725	0.549814	0.898172	3.83024e-05	0.00151869
ENSDARG00000104359	anxa1c	-0.23144	0.175791	0.637998	-0.972343	3.85303e-05	0.00152492
ENSDARG00000007219	actn1	-0.493535	0.00535004	0.191582	-0.679847	3.8646e-05	0.00152669
ENSDARG00000043680	ylpm1	-0.626204	0.00136072	0.0988358	-0.763332	3.87919e-05	0.00152903
ENSDARG00000090557	MFAP4	0.718608	0.0217778	0.334254	1.23924	3.88472e-05	0.00152903
ENSDARG00000097192	CU861453.1	0.768785	0.00238038	0.130369	0.999497	3.93778e-05	0.00154709
ENSDARG00000013522	pck1	0.733299	0.0183853	0.313299	1.03231	3.94983e-05	0.001549
ENSDARG00000074556	ganc	-0.532269	0.0183746	0.313299	-0.946962	4.02573e-05	0.00157589
ENSDARG00000018904	cstf3	-0.568865	0.00344916	0.154334	-0.752302	4.07797e-05	0.00158263
ENSDARG00000054666	pgpep1	0.529118	0.0304883	0.378374	0.982626	4.06705e-05	0.00158263
ENSDARG00000062664	oxnad1	0.664407	0.00927401	0.241264	0.980291	4.06986e-05	0.00158263
ENSDARG00000087636	hmgn6	-0.38548	0.0677885	0.48559	-0.863827	4.07969e-05	0.00158263
ENSDARG00000105693	CR354588.1	0.0323374	0.936532	0.98315	0.676953	4.06914e-05	0.00158263
ENSDARG00000079946	sqlea	-0.726524	0.000547141	0.0592968	-0.893986	4.11154e-05	0.00159211
ENSDARG00000023724	cdc42se1	0.72923	0.00150703	0.103586	0.898322	4.1345e-05	0.00159727
ENSDARG00000074126	ttc39a	0.642453	0.00939571	0.242078	1.03629	4.1397e-05	0.00159727
ENSDARG00000090548	CR753886.1	0.702754	0.00612541	0.202403	1.01378	4.16827e-05	0.00160542
ENSDARG00000044375	zgc:158291	-0.448737	0.0176203	0.3106	-0.736311	4.19536e-05	0.00161009
ENSDARG00000100515	dusp1	0.597652	0.00875995	0.237677	0.841415	4.19322e-05	0.00161009
ENSDARG00000021398	mul1a	0.691548	0.00363388	0.157418	0.934516	4.26247e-05	0.00163294
ENSDARG00000002396	cry-dash	-0.590244	0.00366463	0.157455	-0.88126	4.29131e-05	0.00164106
ENSDARG00000020482	nono	-0.534138	0.00828612	0.232181	-0.772159	4.32042e-05	0.00164927
ENSDARG00000067913	ints9	-0.590296	0.0051433	0.1888	-0.936664	4.35036e-05	0.00165776
ENSDARG00000116863	CU984579.1	0.809488	0.00548088	0.191924	1.13948	4.35965e-05	0.00165836
ENSDARG00000027740	adcyap1b	0.316928	0.206019	0.661163	0.895767	4.38101e-05	0.00166355
ENSDARG00000005058	ncapd2	-0.617198	0.0127607	0.273408	-0.939609	4.39682e-05	0.00166661
ENSDARG00000019335	hes6	-0.565999	0.0161179	0.302328	-0.967785	4.46012e-05	0.00168763
ENSDARG00000036546	pdxkb	0.472343	0.0847029	0.524997	1.06807	4.47703e-05	0.00169106
ENSDARG00000059871	shrprbck1r	0.544277	0.015041	0.293758	0.861024	4.52081e-05	0.0017046
ENSDARG00000002196	bach1b	0.679772	0.00608849	0.202403	0.954876	4.54977e-05	0.00171253
ENSDARG00000103347	cyp2aa3	-0.821818	0.00612097	0.202403	-1.20103	4.6021e-05	0.0017292
ENSDARG00000030236	tmem30aa	0.684108	0.000756948	0.0714181	0.770625	4.61323e-05	0.00173036
ENSDARG00000070038	rbp2a	-0.596742	0.00344738	0.154334	-0.915437	4.65279e-05	0.00174217
ENSDARG00000014244	rbmx	-0.487375	0.0153079	0.295525	-0.776825	4.66557e-05	0.00174392
ENSDARG00000075539	snphb	0.611604	0.0122184	0.269107	0.96115	4.71431e-05	0.00175908
ENSDARG00000006003	mycla	-0.593045	0.0107624	0.256333	-0.909569	4.73355e-05	0.00176321
ENSDARG00000018325	taf5	-0.623995	0.00370729	0.158531	-0.896282	4.75517e-05	0.0017682
ENSDARG00000039406	prom2	0.715905	0.00233169	0.129431	0.922697	4.80562e-05	0.00178388
ENSDARG00000002295	si:dkey-21p1.3	0.462446	0.0544225	0.451369	1.09491	4.85446e-05	0.00179891
ENSDARG00000114451	mmp13a	0.616654	0.0178821	0.312337	1.181	4.96096e-05	0.00183521
ENSDARG00000018971	b3gnt5a	0.609525	0.00661043	0.20927	0.866941	5.03274e-05	0.00185222
ENSDARG00000041022	pdcd4b	-0.60285	0.00177557	0.112598	-0.825549	5.02541e-05	0.00185222
ENSDARG00000097397	ugt5a4	0.920653	0.00134541	0.0984212	1.10073	5.03067e-05	0.00185222
ENSDARG00000052960	nppa	0.531449	0.0280822	0.366805	0.992917	5.05308e-05	0.00185653
ENSDARG00000017624	krt4	-0.307678	0.169992	0.633421	-0.853399	5.06967e-05	0.00185945
ENSDARG00000090468	ppp1r3aa	1.04241	0.000123126	0.0221483	1.03906	5.0996e-05	0.00186725
ENSDARG00000076146	zgc:172075	0.978112	0.000715161	0.0695348	1.08513	5.13345e-05	0.00187646
ENSDARG00000053475	ngb	-0.0849682	0.732776	0.925079	-0.951533	5.17149e-05	0.00188716
ENSDARG00000059060	lgalsla	0.705544	0.0065406	0.209003	1.01287	5.19016e-05	0.00189076
ENSDARG00000077022	fam131a	0.691081	0.00609598	0.202403	1.02642	5.23904e-05	0.00190535
ENSDARG00000076713	HTRA2	0.564023	0.0019035	NA	0.843671	5.30162e-05	0.00192485
ENSDARG00000062132	cyp4v8	-0.269175	0.19508	0.651539	-1.0672	5.31384e-05	0.00192604
ENSDARG00000003449	pde10a	0.448378	0.0848894	0.524997	1.08989	5.33206e-05	0.0019294
ENSDARG00000117754	CU207269.3	0.84597	0.000676441	0.0678475	1.19978	5.34446e-05	0.00193064
ENSDARG00000061908	mfsd12a	0.700167	0.00222608	0.1275	0.847802	5.3642e-05	0.00193453
ENSDARG00000059923	slc25a47a	0.71865	0.00281475	0.139797	0.900619	5.38872e-05	0.00194012
ENSDARG00000010773	pnpla6	0.528406	0.0203488	0.326493	0.904528	5.47831e-05	0.00196908
ENSDARG00000101752	plekhg5b	0.46433	0.0396044	0.409237	0.908081	5.53202e-05	0.00198507
ENSDARG00000101597	si:dkeyp-57d7.4	-0.503249	0.00263923	0.136386	-0.885597	5.55575e-05	0.00199027
ENSDARG00000016477	eif4a2	-0.520011	0.0117136	0.264823	-0.795843	5.57045e-05	0.00199222
ENSDARG00000036107	txnipa	0.618551	0.0009061	0.0793147	0.675122	5.65253e-05	0.00201584
ENSDARG00000086445	adgrf7	0.665146	0.00108557	0.0892999	0.861225	5.65523e-05	0.00201584
ENSDARG00000063268	SLC35G1	0.683273	0.00997064	0.248453	1.02908	5.68908e-05	0.00202456
ENSDARG00000087844	plekhn1	0.447607	0.0604549	0.467106	0.901317	5.74596e-05	0.00204143
ENSDARG00000099614	purab	0.66015	0.0043265	0.173764	0.902588	5.81357e-05	0.00206205
ENSDARG00000101012	CABZ01051600.2	0.729421	0.009003	0.240307	1.17047	5.83656e-05	0.00206679
ENSDARG00000045947	hrc	0.637095	0.00506809	0.187493	0.858309	5.87956e-05	0.0020786
ENSDARG00000061718	znf704	0.461347	0.0301542	0.377075	0.861035	5.9536e-05	0.00210133
ENSDARG00000056587	cyp2r1	-0.904228	0.000129924	0.0226389	-0.998923	6.00047e-05	0.00211095
ENSDARG00000099200	zgc:123103	-0.314693	0.124033	0.579337	-0.890846	5.99342e-05	0.00211095
ENSDARG00000009040	si:ch73-141c7.1	0.530616	0.060914	0.467479	0.967959	6.02342e-05	0.00211557
ENSDARG00000059461	mepce	-0.544067	0.00793353	0.229523	-0.778663	6.04148e-05	0.00211845
ENSDARG00000008803	marcksb	-0.368301	0.0472605	0.433401	-0.6691	6.05433e-05	0.00211951
ENSDARG00000021948	tnc	-0.40918	0.0555973	0.455156	-0.816736	6.12517e-05	0.00213552
ENSDARG00000102558	pde6ha	-0.773438	0.000425202	0.0500541	-1.0677	6.12981e-05	0.00213552
ENSDARG00000117393	CABZ01064941.1	0.209999	0.381693	0.778374	0.998219	6.11801e-05	0.00213552
ENSDARG00000099979	tgfbr3	0.608356	0.011796	0.265222	0.958037	6.14353e-05	0.00213684
ENSDARG00000018061	neil1	-0.615865	0.00338905	0.152903	-0.818967	6.21403e-05	0.00215787
ENSDARG00000103266	ogal	-0.683776	0.00142162	0.0997875	-0.830562	6.24908e-05	0.00216655
ENSDARG00000076839	ftr86	0.636748	0.0184313	0.313436	1.09709	6.28538e-05	0.00217563
ENSDARG00000078989	alpk3a	0.626368	0.012153	0.268533	1.023	6.32262e-05	0.00218501
ENSDARG00000116713	si:ch73-265d7.2	0.557684	0.069933	0.490897	1.15132	6.35291e-05	0.00219196
ENSDARG00000014490	tac1	0.312234	0.273315	0.711348	0.951833	6.51192e-05	0.00223251
ENSDARG00000016396	fam219aa	0.724743	0.00280454	0.139776	0.93227	6.50065e-05	0.00223251
ENSDARG00000045904	nr2e3	-0.49143	0.0386058	0.408505	-1.03265	6.50346e-05	0.00223251
ENSDARG00000091860	zgc:194007	0.894402	0.00120787	0.0940717	1.10574	6.49301e-05	0.00223251
ENSDARG00000004931	slc8a3	0.542289	0.0217699	0.334254	0.939515	6.53685e-05	0.0022375
ENSDARG00000055252	snap23.2	0.534043	0.0860096	0.526295	1.21132	6.58358e-05	0.00224888
ENSDARG00000103130	BX571960.2	-0.242001	0.231997	0.682315	-1.14793	6.60144e-05	0.00224888
ENSDARG00000105641	si:ch211-98n17.5	0.587	0.00492741	0.18615	0.753896	6.59786e-05	0.00224888
ENSDARG00000040984	hspa13	0.820966	0.00139915	0.0991174	0.974889	6.64717e-05	0.00226088
ENSDARG00000005891	cyb5r3	-0.374924	0.0564249	0.45845	-0.804064	6.70288e-05	0.00227623
ENSDARG00000034443	mpped2	-0.504648	0.0215229	0.333223	-0.830153	6.83864e-05	0.00231867
ENSDARG00000006865	glra4a	0.810877	0.000378934	0.0464773	0.848989	6.85715e-05	0.00232003
ENSDARG00000035985	fam210aa	0.649594	0.00408638	0.168327	0.816056	6.87126e-05	0.00232003
ENSDARG00000108505	mmd2b	0.494678	0.027775	0.365392	0.864849	6.87495e-05	0.00232003
ENSDARG00000088711	lgals1l1	0.396856	0.254242	0.695744	1.22029	6.93723e-05	0.00233591
ENSDARG00000103037	CR848788.1	0.758053	0.000434814	0.0508931	0.941447	6.94372e-05	0.00233591
ENSDARG00000003200	foxm1	-0.484963	0.0653634	0.479355	-0.929143	6.95953e-05	0.00233758
ENSDARG00000106630	LO018627.1	0.569985	0.0111376	0.260124	0.827953	7.00225e-05	0.00234826
ENSDARG00000031751	npr1a	0.622981	0.003961	0.165578	0.825957	7.02436e-05	0.00235201
ENSDARG00000029898	cnga1a	-0.576652	0.0184392	0.313436	-1.00273	7.12641e-05	0.00238248
ENSDARG00000044688	dusp4	0.185855	0.52102	0.844641	0.86575	7.1659e-05	0.00239197
ENSDARG00000004232	dlb	-0.364514	0.105871	0.558203	-0.840273	7.28313e-05	0.00242733
ENSDARG00000037706	gss	0.45182	0.0515532	0.443377	0.871589	7.37206e-05	0.00245318
ENSDARG00000032831	htra1a	-0.46102	0.0393443	0.408505	-0.848891	7.56394e-05	0.00250541
ENSDARG00000098290	unc80	0.481977	0.0188323	0.316181	0.779618	7.55366e-05	0.00250541
ENSDARG00000104324	si:ch211-182p11.1	0.974793	0.000996774	0.0836759	1.08627	7.55529e-05	0.00250541
ENSDARG00000104129	si:dkey-23n7.10	0.700595	0.0154657	0.296698	1.02977	7.62839e-05	0.00252288
ENSDARG00000026165	col11a1a	-0.376433	0.0458555	0.427972	-0.679677	7.66897e-05	0.00253241
ENSDARG00000036830	krt91	-0.42665	0.0373368	0.406236	-1.0533	7.809e-05	0.0025747
ENSDARG00000103743	si:dkeyp-72e1.9	0.779232	0.00123814	0.094278	0.917043	7.8431e-05	0.00258199
ENSDARG00000002385	atm	-0.724608	0.00121619	0.094278	-0.83775	7.94765e-05	0.00261046
ENSDARG00000006877	enpp4	0.595163	0.0273505	0.36408	1.06276	7.95384e-05	0.00261046
ENSDARG00000014386	galnt6	0.545617	0.00687758	0.21289	0.736004	8.04018e-05	0.00263478
ENSDARG00000053761	si:dkey-187j14.4	0.91658	0.000691121	0.0683876	0.977982	8.07014e-05	0.00263657
ENSDARG00000061737	ece1	0.363633	0.104699	0.555009	0.838227	8.06606e-05	0.00263657
ENSDARG00000033140	desi1a	0.68854	0.00135251	0.0985889	0.761322	8.16002e-05	0.0026619
ENSDARG00000090108	si:ch1073-174d20.1	-0.526069	0.0264494	0.360454	-0.888742	8.19395e-05	0.00266873
ENSDARG00000105287	mpp1	0.364304	0.075279	0.504397	0.713454	8.20575e-05	0.00266873
ENSDARG00000105121	FAM135B	0.749663	0.00216693	0.126177	0.946057	8.2372e-05	0.00267492
ENSDARG00000101892	ino80e	-0.437677	0.0590946	0.464258	-0.868552	8.37001e-05	0.00271395
ENSDARG00000005454	tacc3	-0.45338	0.0470794	0.433174	-0.822362	8.47062e-05	0.00273833
ENSDARG00000006456	pdgfrl	-0.671887	0.00129211	0.0958924	-0.759689	8.46905e-05	0.00273833
ENSDARG00000040621	lrrc32	0.391461	0.1811	0.644381	1.07951	8.49696e-05	0.00274272
ENSDARG00000005481	nfkbiaa	0.0333378	0.98225	0.99457	0.765972	8.51306e-05	0.0027438
ENSDARG00000076317	plod3	-0.596658	0.00542855	0.191924	-0.861067	8.59592e-05	0.00276637
ENSDARG00000005673	f3b	0.528611	0.0295611	0.375247	0.978404	8.80561e-05	0.00281794
ENSDARG00000041621	bbs2	-0.48747	0.0288228	0.37154	-0.819073	8.80852e-05	0.00281794
ENSDARG00000045958	egfl6	-0.252562	0.210014	0.664719	-0.755632	8.80495e-05	0.00281794
ENSDARG00000102375	si:ch211-204c21.1	0.832814	0.00610436	0.202403	1.16751	8.80065e-05	0.00281794
ENSDARG00000029766	nr1i2	0.654447	0.00863077	0.236991	0.956055	8.86312e-05	0.0028312
ENSDARG00000078355	zc3h4	-0.616373	0.0011096	0.0909118	-0.690357	8.91148e-05	0.00284243
ENSDARG00000045444	fzd8a	-0.437237	0.0374419	0.406236	-0.848196	8.93803e-05	0.00284668
ENSDARG00000013492	zbtb34	0.510452	0.0315066	0.383062	0.955111	9.03305e-05	0.00286344
ENSDARG00000070012	sesn2	0.30538	0.237324	0.684276	0.841125	9.0288e-05	0.00286344
ENSDARG00000077782	acer2	0.783508	0.00809701	0.23099	1.12472	9.00847e-05	0.00286344
ENSDARG00000100185	elovl7b	0.534045	0.0316335	0.383062	0.984942	9.04383e-05	0.00286344
ENSDARG00000016545	CRAT	0.890522	4.04374e-05	0.010619	0.773543	9.12153e-05	0.00286901
ENSDARG00000025206	syt2a	0.449532	0.0359757	0.402832	0.841322	9.07583e-05	0.00286901
ENSDARG00000027611	cavin2a	-0.364945	0.0457165	0.427972	-0.7133	9.12806e-05	0.00286901
ENSDARG00000096508	BX322618.1	0.316612	0.118554	0.571798	0.714337	9.1055e-05	0.00286901
ENSDARG00000104550	clcn2b	0.312907	0.172022	0.634845	0.908785	9.09564e-05	0.00286901
ENSDARG00000031929	stard14	0.585178	0.00406761	0.168042	0.739164	9.15639e-05	0.00287372
ENSDARG00000057683	mcm6	-0.375942	0.0651163	0.478743	-0.724434	9.17772e-05	0.00287622
ENSDARG00000100315	slc15a1a	-0.816549	0.000179517	0.0291017	-0.862237	9.22332e-05	0.00288631
ENSDARG00000101894	stk10	0.548821	0.0158682	0.299565	0.83881	9.47665e-05	0.00296128
ENSDARG00000056909	LO018309.1	0.738443	0.00611962	0.202403	1.03982	9.58867e-05	0.00299194
ENSDARG00000098149	uts2d	0.471807	0.0545429	NA	1.27759	9.60285e-05	0.00299203
ENSDARG00000055342	slc16a13	0.672081	0.00682387	0.212281	0.897378	9.62746e-05	0.00299537
ENSDARG00000061201	acsf2	-0.394967	0.0538063	0.450763	-0.767808	9.66245e-05	0.00300191
ENSDARG00000056742	crmp1	-0.687475	0.000534694	0.0592089	-0.714634	9.75339e-05	0.00301278
ENSDARG00000061187	cbx5	-0.386825	0.0317127	0.383399	-0.646812	9.72138e-05	0.00301278
ENSDARG00000074341	hykk.2	-0.771754	0.00325202	0.148976	-0.953071	9.74771e-05	0.00301278
ENSDARG00000103027	clns1a	-0.465982	0.0281152	0.366805	-0.841422	9.74514e-05	0.00301278
ENSDARG00000100612	si:ch211-163c2.1	0.751585	0.00847345	0.234676	1.15171	9.80212e-05	0.00302349
ENSDARG00000099124	f3a	0.561167	0.019331	0.320353	0.922993	9.92381e-05	0.00305665
ENSDARG00000003854	acsl1b	0.406925	0.0472785	0.433401	0.748435	9.94591e-05	0.00305908
ENSDARG00000098925	prdm1b	0.624737	0.0197981	0.322101	1.0258	0.000100872	0.0030981
ENSDARG00000036482	hexim1	-0.462679	0.0151961	0.294476	-0.693152	0.000102372	0.00313843
ENSDARG00000053973	fetub	-0.695319	0.001322	0.0970558	-0.955268	0.000102476	0.00313843
ENSDARG00000062221	arap1a	0.965387	0.000106227	0.0199619	0.884715	0.000104517	0.00319637
ENSDARG00000024492	col9a2	-0.450992	0.0209816	0.330484	-0.70348	0.000105673	0.00322006
ENSDARG00000061391	grhl1	0.410129	0.0831928	0.523192	0.901688	0.00010574	0.00322006
ENSDARG00000061566	slc7a3b	0.516989	0.0195727	0.32191	0.827499	0.000105469	0.00322006
ENSDARG00000010791	dla	-0.439548	0.0413476	0.412128	-0.773542	0.000105996	0.0032233
ENSDARG00000060081	crb2b	0.572511	0.0181909	0.312337	0.974811	0.000106367	0.00323
ENSDARG00000103067	adgrd2	0.174158	0.471859	0.821151	0.816717	0.000106648	0.00323398
ENSDARG00000079348	GRIN2B	0.516726	0.0197782	0.322101	0.849343	0.000107441	0.00325014
ENSDARG00000100227	SLC7A1	0.322993	0.258363	0.698572	1.02881	0.000107483	0.00325014
ENSDARG00000096874	tmem176l.3b	0.479424	0.0381856	0.408505	0.817153	0.000108287	0.00326987
ENSDARG00000070710	prss60.3	0.757576	0.00561237	0.195134	1.14039	0.000108449	0.00327019
ENSDARG00000004227	pde3a	0.124142	0.522415	0.844906	0.747109	0.000110811	0.00333498
ENSDARG00000051785	dhx33	0.465398	0.0582536	0.463958	0.948721	0.000110908	0.00333498
ENSDARG00000060796	slc20a2	0.740581	0.000888591	0.0787805	0.804783	0.000111768	0.00335615
ENSDARG00000030722	xirp1	0.47059	0.0657209	0.48071	1.01053	0.000111974	0.00335767
ENSDARG00000012506	rnpep	-0.488997	0.0238735	0.347265	-0.837514	0.000112661	0.00337356
ENSDARG00000004539	ptgs2a	0.336503	0.128829	0.585609	0.862304	0.000114011	0.00340925
ENSDARG00000009123	sele	0.324251	0.243761	0.690033	1.06723	0.00011491	0.00343135
ENSDARG00000093760	si:ch211-197h24.9	-0.343311	0.149252	0.610043	-0.898897	0.000115177	0.00343456
ENSDARG00000021405	chd3	-0.658034	0.000764358	0.0714902	-0.697439	0.000116817	0.00347385
ENSDARG00000069048	serpinf1	-0.283615	0.152435	0.611915	-0.792854	0.000116691	0.00347385
ENSDARG00000039522	tubb2	-0.573909	0.0106326	0.256037	-0.88417	0.000117568	0.00349136
ENSDARG00000036222	npy	0.761763	0.0169544	0.308966	1.14853	0.000119027	0.00352983
ENSDARG00000016856	pon2	-0.526473	0.0406751	0.410477	-1.00993	0.000120074	0.00355598
ENSDARG00000104919	si:ch211-153b23.3	0.462096	0.06631	0.48284	0.910545	0.000120422	0.00356139
ENSDARG00000062463	zc3h12b	0.155834	0.503987	0.838452	0.890265	0.000120823	0.00356833
ENSDARG00000090369	zgc:86896	-0.584536	0.00864678	0.236991	-0.781597	0.000121029	0.00356953
ENSDARG00000073766	tnni1d	-0.440938	0.0311439	0.380917	-0.905523	0.000122488	0.00360763
ENSDARG00000058231	nt5c2b	0.562169	0.011439	0.262739	0.82735	0.000123459	0.00363125
ENSDARG00000036671	tnni4b.2	0.589997	0.00542874	0.191924	0.742878	0.000124022	0.00364284
ENSDARG00000016725	gadd45gb.1	-0.431259	0.087391	0.529668	-0.961702	0.000125232	0.0036716
ENSDARG00000040427	acot19	-0.746602	0.00362005	0.157418	-1.12151	0.000125513	0.0036716
ENSDARG00000096505	si:ch73-103l1.2	0.689913	0.0118891	0.266112	0.974723	0.000125408	0.0036716
ENSDARG00000093640	ugt5a2	1.05804	5.21378e-05	0.0122752	0.911736	0.000126015	0.00368128
ENSDARG00000020298	btg2	0.284185	0.28541	0.71854	0.807886	0.000126781	0.00368863
ENSDARG00000071049	si:dkey-119m7.4	-0.547288	0.00613988	0.202403	-0.944797	0.000126665	0.00368863
ENSDARG00000076659	cdca7b	-0.43812	0.0509882	0.442315	-0.800449	0.000126518	0.00368863
ENSDARG00000019507	mcm5	-0.480939	0.0316189	0.383062	-0.806485	0.000127447	0.00369803
ENSDARG00000102899	cremb	0.783295	0.0126124	0.271684	1.17505	0.000127327	0.00369803
ENSDARG00000069100	aldh9a1a.1	-0.513048	0.0138357	0.283798	-0.798661	0.000128672	0.00372856
ENSDARG00000018716	dgkh	0.547173	0.027281	0.36408	0.931157	0.000129272	0.00374091
ENSDARG00000071211	C11H1orf50	-0.634314	0.00254279	0.134237	-0.851588	0.000129631	0.00374624
ENSDARG00000031616	g6pca.1	0.890659	0.000390605	0.0474956	0.863486	0.0001306	0.00376413
ENSDARG00000099106	afmid	-0.650238	0.00249801	0.133024	-0.907107	0.000130592	0.00376413
ENSDARG00000070239	knl1	-0.417966	0.0707615	0.493057	-0.764254	0.000130779	0.00376426
ENSDARG00000019529	parp1	-0.294663	0.14676	0.608363	-0.682089	0.000131587	0.00378247
ENSDARG00000053526	enpp7.1	-0.441295	0.018294	0.312784	-0.912359	0.000132604	0.00380663
ENSDARG00000059404	rab43	0.702719	0.00335089	0.1521	0.846809	0.000134183	0.00384169
ENSDARG00000102798	mcm2	-0.488929	0.0393821	0.408505	-0.935476	0.000134176	0.00384169
ENSDARG00000113250	C21H5orf24	-0.574743	0.00695173	0.213578	-0.873298	0.00013614	0.00389255
ENSDARG00000095409	si:ch211-226h7.8	1.26734	9.56261e-05	0.0188844	1.03975	0.000137967	0.00393435
ENSDARG00000099596	btd	-0.585327	0.00568675	0.196048	-0.901255	0.000137831	0.00393435
ENSDARG00000052859	chp1	0.65167	0.0059644	0.201257	0.852426	0.000138217	0.00393626
ENSDARG00000076830	si:dkey-65b12.6	-0.592454	0.0300113	0.376762	-0.943714	0.00013858	0.00394138
ENSDARG00000103518	abhd8a	0.781333	0.00305874	0.147252	1.00326	0.00013995	0.00397509
ENSDARG00000045277	rdh12l	0.755706	0.00464636	0.181026	0.936549	0.000140559	0.00397667
ENSDARG00000073948	prok1	0.450555	0.135723	0.594697	1.23757	0.000140556	0.00397667
ENSDARG00000087492	FO704810.1	0.504079	0.0585862	0.463958	0.902337	0.000140392	0.00397667
ENSDARG00000038107	sgcg	0.930295	8.56891e-05	0.0179099	0.831065	0.000142107	0.00401517
ENSDARG00000040912	kdelr3	-0.496788	0.0162835	0.303765	-0.86662	0.000142603	0.00402392
ENSDARG00000088514	and1	-0.357224	0.0695199	0.489675	-0.741152	0.000143678	0.00404895
ENSDARG00000026736	il11ra	0.657842	0.00586918	0.199367	0.872999	0.00014394	0.00405103
ENSDARG00000103846	hspa5	-0.627503	0.000741543	0.0706466	-0.678902	0.000146159	0.00410809
ENSDARG00000093444	si:dkey-106l3.7	0.83558	0.00163662	0.108138	1.04558	0.000146611	0.00411542
ENSDARG00000074282	si:ch73-12o23.1	-0.576563	0.0047218	0.181919	-0.746431	0.000148002	0.00414907
ENSDARG00000009459	slc35e4	0.564551	0.0280002	0.366803	1.02532	0.000149028	0.0041724
ENSDARG00000037861	slc2a3b	0.591116	0.0427542	0.41646	1.1242	0.000151654	0.00424041
ENSDARG00000002971	phc1	-0.590892	0.00526677	0.19045	-0.75169	0.000152842	0.00426808
ENSDARG00000003642	zfyve19	-0.638561	0.00504567	0.187493	-0.898426	0.000153383	0.00427674
ENSDARG00000099186	slc1a5	0.494355	0.0383605	0.408505	0.858945	0.000153549	0.00427674
ENSDARG00000015065	c4	0.502752	0.0701142	0.49159	1.07634	0.000154816	0.00430645
ENSDARG00000032553	egln3	1.04968	4.97208e-05	0.0119815	0.909811	0.000155657	0.00432424
ENSDARG00000062374	leng9	0.436702	0.10789	0.561145	0.923038	0.000156502	0.00433487
ENSDARG00000070165	tnfrsf1b	0.624149	0.00919406	0.240468	0.853929	0.000156793	0.00433487
ENSDARG00000090847	si:ch211-209l18.4	0.716289	0.00310942	0.147726	0.853811	0.000156441	0.00433487
ENSDARG00000098130	bola3	0.823907	0.00115126	0.0917557	0.881675	0.000156844	0.00433487
ENSDARG00000077872	CR626907.1	-0.452398	0.029235	0.374262	-0.747555	0.000157825	0.00435078
ENSDARG00000089924	aldh2.1	-0.436106	0.0566754	0.459722	-0.873604	0.000157658	0.00435078
ENSDARG00000045843	apex1	-0.520067	0.00804197	0.23054	-0.693236	0.000158435	0.00436203
ENSDARG00000078155	inavaa	-0.330287	0.146164	0.607826	-0.864897	0.000158755	0.00436525
ENSDARG00000055045	casp3b	0.763091	0.000896151	0.0787805	0.805235	0.000160395	0.00440473
ENSDARG00000001558	kifc1	-0.517352	0.0390035	0.408505	-0.850443	0.000162117	0.00444634
ENSDARG00000094408	si:ch1073-110a20.1	0.817177	0.00884558	0.238211	1.0298	0.000162619	0.00445443
ENSDARG00000062054	cpt1ab	0.535928	0.00322519	0.148453	0.627456	0.000162994	0.00445903
ENSDARG00000062280	hace1	0.58792	0.0160919	0.302146	0.895556	0.000163513	0.00446189
ENSDARG00000096999	BX537308.1	0.444816	0.11587	0.569129	1.07414	0.000163484	0.00446189
ENSDARG00000009567	spegb	0.512651	0.0229043	0.34294	0.814881	0.000165492	0.00449439
ENSDARG00000034667	CABZ01090041.1	0.292581	0.268053	0.707605	1.25936	0.000165482	0.00449439
ENSDARG00000044299	lmnb1	-0.490317	0.0114915	0.262739	-0.65079	0.000165471	0.00449439
ENSDARG00000062949	nt5dc3	0.592645	0.0139519	0.284355	0.935193	0.000165543	0.00449439
ENSDARG00000099199	itchb	0.331774	0.131192	0.590076	0.906235	0.000165748	0.00449439
ENSDARG00000104793	dgke	0.831698	0.00138854	0.0991174	0.928661	0.000166343	0.00450487
ENSDARG00000115610	ccl25a	-0.669806	0.00202683	0.121432	-0.771417	0.000167375	0.00452712
ENSDARG00000010794	tfeb	0.575484	0.0165065	0.305498	0.88069	0.000167966	0.00452859
ENSDARG00000041150	slc17a6b	0.356951	0.088254	0.531134	0.750142	0.000168481	0.00452859
ENSDARG00000059322	topbp1	-0.529967	0.0224098	0.339011	-0.850579	0.000168374	0.00452859
ENSDARG00000059370	nr1d4b	0.597934	0.0409262	0.411353	1.15041	0.00016815	0.00452859
ENSDARG00000087554	cdk1	-0.312538	0.174303	0.635729	-0.803534	0.000167751	0.00452859
ENSDARG00000008413	atp11a	0.604449	0.00548141	0.191924	0.781028	0.00017082	0.00458572
ENSDARG00000103817	tmem42b	0.799688	0.00298634	0.145641	1.05102	0.000171871	0.00460821
ENSDARG00000073799	zgc:194210	0.626376	0.00488668	0.185654	0.911165	0.000172841	0.00462845
ENSDARG00000114099	trim35-30	0.255381	0.215346	0.669337	1.09136	0.000173259	0.00463386
ENSDARG00000060682	agr1	0.480613	0.0388302	0.408505	0.798791	0.000173956	0.00464673
ENSDARG00000015404	arl3l2	-0.698686	0.00267132	0.136386	-0.918957	0.000174603	0.00465824
ENSDARG00000021374	cab39l1	0.753071	0.000952259	0.080268	0.801308	0.000175796	0.00468426
ENSDARG00000070960	si:ch211-288g17.4	-0.485124	0.0440723	0.42143	-1.04495	0.00017686	0.00470097
ENSDARG00000097762	CU693494.3	0.524135	0.113971	0.567386	1.17675	0.000176763	0.00470097
ENSDARG00000053864	elmsan1b	0.428937	0.0527652	0.446792	0.819403	0.000177567	0.00470999
ENSDARG00000105255	zbtb4	0.456759	0.0129348	0.273523	0.636888	0.000177636	0.00470999
ENSDARG00000098059	fkbp3	-0.460353	0.0231137	0.343516	-0.739335	0.000178807	0.00472938
ENSDARG00000099755	pfklb	-0.625292	0.00283423	0.140226	-0.821605	0.000178799	0.00472938
ENSDARG00000086746	prodha	0.552278	0.0313209	0.382556	0.943382	0.000179662	0.00474615
ENSDARG00000005586	zbtb20	0.617093	0.0103114	0.250859	1.01217	0.000180872	0.00476741
ENSDARG00000078757	si:ch211-212c13.8	-0.643823	0.000624671	0.0639757	-0.652503	0.000180909	0.00476741
ENSDARG00000043820	nme2a	-0.540149	0.00944646	0.242775	-0.912134	0.000181251	0.00477057
ENSDARG00000063050	rc3h2	0.534554	0.0179567	0.312337	0.8182	0.00018174	0.00477762
ENSDARG00000039354	ska1	-0.517793	0.0999762	0.548171	-1.1277	0.000183117	0.00480794
ENSDARG00000035655	rad21b	-0.639915	0.0030625	0.147252	-0.784309	0.000183877	0.00482202
ENSDARG00000098801	sbno2a	0.253663	0.184951	0.646697	0.755643	0.000184197	0.00482454
ENSDARG00000046024	pym1	-0.563669	0.00847825	0.234676	-0.8903	0.000185822	0.00486119
ENSDARG00000062304	pdpk1a	0.387862	0.0735648	0.499612	0.755829	0.000186486	0.00487263
ENSDARG00000045737	guca1g	-0.744049	0.010705	0.256333	-1.10786	0.000187597	0.00489572
ENSDARG00000041703	rrbp1b	-0.492074	0.0163829	0.305064	-0.735265	0.000188002	0.00490033
ENSDARG00000010524	si:ch211-282j22.3	0.559113	0.00786989	0.229302	0.750115	0.000190197	0.00494559
ENSDARG00000115545	clec19a	0.433552	0.126091	0.581041	1.13353	0.000190038	0.00494559
ENSDARG00000004473	tbx21	0.270787	0.303922	0.733286	0.948533	0.000190513	0.00494782
ENSDARG00000074771	ifngr1	0.660787	0.00824597	0.232181	0.932687	0.000193771	0.00502638
ENSDARG00000054003	rargb	0.777027	0.00167472	0.109778	0.958594	0.00019711	0.00510684
ENSDARG00000104311	scmh1	-0.62527	0.00365365	0.157455	-0.774326	0.000197708	0.00511616
ENSDARG00000070721	vdrb	0.405015	0.0978619	0.545775	0.931749	0.000198261	0.00512433
ENSDARG00000007278	ect2	-0.496054	0.0405592	0.410477	-0.881259	0.000199139	0.00513544
ENSDARG00000016200	trib3	0.201966	0.339855	0.755993	0.674627	0.000199168	0.00513544
ENSDARG00000103849	mdh1ab	0.699881	0.00028906	0.0392108	0.646088	0.000200624	0.00516679
ENSDARG00000014731	cacybp	-0.403897	0.0404767	0.410477	-0.740642	0.000201208	0.00517563
ENSDARG00000087359	c3a.2	-0.565066	0.0199945	0.323507	-0.882575	0.000204699	0.00525914
ENSDARG00000077084	col28a1a	0.542695	0.0230476	0.343516	0.92042	0.000206941	0.00531042
ENSDARG00000036587	cbr1	-0.491674	0.0301087	0.376966	-0.845962	0.000210086	0.00538267
ENSDARG00000076850	si:ch211-157b11.14	0.692221	0.00728172	0.218062	0.891351	0.000210257	0.00538267
ENSDARG00000060103	cpeb3	0.562161	0.0178793	0.312337	0.872804	0.000211204	0.00540029
ENSDARG00000061231	tinagl1	0.510946	0.0526318	0.446148	0.916036	0.000211919	0.00540029
ENSDARG00000098761	rgs2	0.596941	0.0362961	0.403831	0.968839	0.000211948	0.00540029
ENSDARG00000117450	FO834828.2	0.88019	0.00197171	0.119841	0.933346	0.000211683	0.00540029
ENSDARG00000093091	iqsec3b	0.538763	0.0164443	0.305367	0.824066	0.000212394	0.00540526
ENSDARG00000011510	rcc2	-0.425235	0.026399	0.360247	-0.653888	0.000213533	0.00542782
ENSDARG00000091150	mki67	-0.296536	0.192357	0.649744	-0.715414	0.000214433	0.00544427
ENSDARG00000052917	si:ch211-202f3.3	0.348014	0.299501	0.729708	1.09404	0.000214823	0.00544774
ENSDARG00000100862	gprc5c	0.604796	0.0114829	0.262739	0.831862	0.000215131	0.00544914
ENSDARG00000057575	pnp4a	-0.752222	0.00774486	0.226626	-0.986459	0.000216792	0.00548477
ENSDARG00000028731	stat4	0.244261	0.274499	0.711514	0.818803	0.00021712	0.00548661
ENSDARG00000103390	cacna2d2a	0.6111	0.0106715	0.256037	0.87869	0.0002185	0.00551501
ENSDARG00000029057	tm6sf2	0.863872	0.00100405	0.0839428	0.939215	0.000219022	0.00552172
ENSDARG00000098591	tubb2b	-0.478823	0.0416018	0.413655	-0.951908	0.000221662	0.00558173
ENSDARG00000005915	tcf3a	0.5577	0.0113192	0.262572	0.845468	0.000223602	0.00562401
ENSDARG00000069326	mus81	-0.855844	0.000441273	0.0513556	-0.847297	0.00022442	0.00563799
ENSDARG00000104478	cap2	0.498322	0.0256042	0.357499	0.776558	0.000225037	0.00564691
ENSDARG00000075263	ankrd1a	0.147348	0.86082	0.966435	1.25681	0.00022564	0.00564886
ENSDARG00000105450	si:ch211-63p21.1	0.543173	0.0275425	0.364654	0.893833	0.000225402	0.00564886
ENSDARG00000070822	cnp	-0.317637	0.108996	0.563177	-0.680484	0.000226358	0.00566026
ENSDARG00000095528	CR854897.1	0.68568	0.0196142	0.32191	1.0566	0.000226897	0.00566717
ENSDARG00000103542	vegfaa	0.451749	0.0874151	0.529668	0.905871	0.000227727	0.0056813
ENSDARG00000070138	si:dkey-84o3.3	-0.350938	0.000195698	0.0301389	-0.278168	0.000231818	0.00577667
ENSDARG00000009702	ascl1b	0.85936	0.00215765	0.126177	0.938361	0.00023305	0.00579543
ENSDARG00000076228	kif2c	-0.466629	0.0631477	0.473019	-0.866608	0.000233216	0.00579543
ENSDARG00000096037	si:ch211-214j24.14	0.928579	0.00119795	0.0940139	0.959883	0.000233378	0.00579543
ENSDARG00000006636	slitrk2	-0.449851	0.0425422	0.416337	-0.832826	0.00023445	0.00580796
ENSDARG00000030967	si:ch211-51a6.2	0.610043	0.010034	0.249425	0.840557	0.000234421	0.00580796
ENSDARG00000058318	c1qtnf9	-0.656452	0.0037199	0.158555	-0.802958	0.000234692	0.00580796
ENSDARG00000103979	calr3a	-0.561549	0.00216009	0.126177	-0.633678	0.000235183	0.00581343
ENSDARG00000040946	olig2	-0.505886	0.0346351	0.398109	-0.875641	0.000237986	0.00587596
ENSDARG00000007412	slc2a1b	0.471521	0.0551803	0.453373	0.930244	0.000238372	0.00587874
ENSDARG00000035913	yars1	0.562712	0.0166884	0.307785	0.800892	0.000238847	0.00588373
ENSDARG00000053097	hsf2	-0.621966	0.00225716	0.1275	-0.760983	0.000240642	0.00592091
ENSDARG00000058605	vsig10	0.58746	0.00707648	0.215056	0.748927	0.000240906	0.00592091
ENSDARG00000075016	apobb.2	-0.612948	0.0935979	0.540199	-1.18693	0.000244098	0.00599251
ENSDARG00000079484	kcnt1	0.634085	0.0110852	0.259199	0.896093	0.00024478	0.0060024
ENSDARG00000076724	pi4kaa	0.542017	0.0115831	0.263035	0.750476	0.000246282	0.00603237
ENSDARG00000006990	creld1b	-0.688338	0.00185038	0.115553	-0.787057	0.000246952	0.00603864
ENSDARG00000029830	myf6	0.704186	0.0159715	0.30096	1.02962	0.000247167	0.00603864
ENSDARG00000103826	gpib	0.451529	0.0394111	0.408505	0.706218	0.000247379	0.00603864
ENSDARG00000022904	skilb	0.588258	0.0121873	0.268711	0.798462	0.000247987	0.00604661
ENSDARG00000052942	aspg	0.396315	0.0409394	0.411353	0.643157	0.000249409	0.00607442
ENSDARG00000075621	birc5a	-0.650931	0.0153916	0.296431	-0.951782	0.000249951	0.00608074
ENSDARG00000054442	cbx1b	-0.232016	0.222476	0.675061	-0.68208	0.000252325	0.00613154
ENSDARG00000004082	cx39.9	0.651599	0.0103266	0.250859	0.913232	0.000253685	0.00615073
ENSDARG00000076972	plvapa	0.675628	0.00987149	0.247134	0.942913	0.000253427	0.00615073
ENSDARG00000069261	metap2a	0.785339	0.00211189	0.124684	0.923539	0.000254923	0.00617379
ENSDARG00000069093	col2a1a	-0.341406	0.0971937	0.544684	-0.746602	0.000257164	0.00622107
ENSDARG00000033009	h3f3c	-0.275181	0.138533	0.598844	-0.677509	0.000258172	0.00623504
ENSDARG00000097770	si:ch211-167j9.4	0.863438	0.000213748	0.0319576	0.803907	0.000258321	0.00623504
ENSDARG00000018744	prl2	0.684014	0.0433865	0.418686	1.23296	0.000258926	0.00624264
ENSDARG00000088589	ponzr3	1.37435	3.19813e-06	0.0021153	0.959053	0.000259453	0.00624835
ENSDARG00000006840	gnmt	0.350037	0.0861482	0.526295	0.645498	0.000262155	0.00630636
ENSDARG00000037815	b4galt5	0.449652	0.0782676	0.513107	1.04882	0.000262718	0.00631286
ENSDARG00000014577	rhpn2	0.594818	0.00489446	0.185654	0.71831	0.000264998	0.00636054
ENSDARG00000045367	tuba1b	-0.56808	0.0128532	0.273523	-0.83743	0.000265928	0.00637576
ENSDARG00000041361	ttk	-0.502887	0.0505073	0.441357	-0.862911	0.000266245	0.00637627
ENSDARG00000001785	irx2a	-0.44612	0.0315559	0.383062	-0.745637	0.000266578	0.00637715
ENSDARG00000077864	rasgrp3	0.41513	0.0727052	0.497396	0.866957	0.000268661	0.00641983
ENSDARG00000073866	tdp1	-0.490751	0.0276779	0.364881	-0.965056	0.000269915	0.00644265
ENSDARG00000091902	b3gnt2b	0.408741	0.0300458	0.376762	0.644041	0.000270749	0.00645539
ENSDARG00000105625	si:cabz01007812.1	0.659175	0.0093003	0.241416	0.924397	0.000272378	0.00648705
ENSDARG00000078560	slc9a5	0.474987	0.0484497	0.436217	0.861376	0.000272754	0.00648868
ENSDARG00000090722	C20H6orf58	-0.6311	0.00359824	0.156912	-0.941303	0.000273049	0.00648868
ENSDARG00000039512	ap1m3	0.562745	0.0301793	0.377159	0.936488	0.000275417	0.00653775
ENSDARG00000039490	pitpnaa	0.52656	0.0142675	0.287493	0.731523	0.000277355	0.00656283
ENSDARG00000058004	six2a	-0.555167	0.0107144	0.256333	-0.771479	0.000277223	0.00656283
ENSDARG00000102900	tacr1b	0.554744	0.0227392	0.342362	1.05432	0.000277389	0.00656283
ENSDARG00000096655	BX901920.1	0.213575	0.284554	0.717959	0.628425	0.000279264	0.00659996
ENSDARG00000056029	cyp26c1	0.856946	0.000537734	0.0592089	0.828833	0.000279769	0.00660046
ENSDARG00000098379	C7H4orf54	0.375699	0.133243	0.591762	0.992352	0.000279899	0.00660046
ENSDARG00000098409	BX005376.1	0.899656	0.00153866	0.104705	1.00728	0.000280561	0.00660884
ENSDARG00000099555	foxo1a	0.495577	0.0385476	0.408505	0.846053	0.00028089	0.00660935
ENSDARG00000018491	pdia4	-0.524231	0.0156039	0.297317	-0.778269	0.000282473	0.00663934
ENSDARG00000056130	neurog1	-0.497309	0.0486438	0.436621	-0.98905	0.000282928	0.00664279
ENSDARG00000021305	slc30a2	0.898358	0.00037554	0.0464773	0.947389	0.000283321	0.00664477
ENSDARG00000005023	fkbp9	-0.469979	0.015243	0.295107	-0.64389	0.000283874	0.0066505
ENSDARG00000004176	ulk4	-0.556953	0.0147355	0.291339	-0.94913	0.000284606	0.00666039
ENSDARG00000039997	ptp4a3a	0.586216	0.00321071	0.148453	0.656461	0.000285209	0.00666726
ENSDARG00000074761	bicdl1	0.572283	0.0175399	0.3106	0.918713	0.000289423	0.00675844
ENSDARG00000086856	stk35	0.550144	0.0437384	0.420213	0.945363	0.000291626	0.00680249
ENSDARG00000018266	mthfd1a	-0.525005	0.0109457	0.258	-0.714743	0.00029382	0.00684627
ENSDARG00000089177	cyp46a1.3	0.770435	0.00087644	0.0780527	0.757962	0.000296547	0.00690233
ENSDARG00000008818	hsf1	0.517121	0.0290086	0.372379	0.812421	0.000298162	0.0069175
ENSDARG00000071549	ecm2	-0.610911	0.00563025	0.195134	-0.731342	0.000297849	0.0069175
ENSDARG00000077130	bcl10	0.607292	0.0169634	0.308966	0.942747	0.00029771	0.0069175
ENSDARG00000099448	sh3d21	0.401369	0.0396652	0.409237	0.648105	0.000298554	0.00691913
ENSDARG00000092369	si:dkeyp-77c8.3	0.682754	0.002496	0.133024	0.909077	0.000300196	0.00694971
ENSDARG00000056292	vsx1	-0.457584	0.0418624	0.413798	-0.778376	0.000302312	0.00698366
ENSDARG00000068759	si:ch211-244o22.2	-0.309961	0.214	0.667991	-0.759918	0.000302282	0.00698366
ENSDARG00000018010	crtap	-0.310925	0.163285	0.624685	-0.752211	0.000303476	0.00698421
ENSDARG00000040159	wnt4b	0.0232692	0.982829	0.99457	0.813435	0.000302887	0.00698421
ENSDARG00000090982	slc44a1b	0.67732	0.00254987	0.134265	0.780755	0.00030319	0.00698421
ENSDARG00000097157	si:ch211-207n23.2	0.748395	0.0214403	0.332566	1.00582	0.000303633	0.00698421
ENSDARG00000010792	cdc25b	-0.41774	0.0703016	0.492032	-0.81073	0.000304137	0.00698833
ENSDARG00000014806	hacd2	-0.45176	0.0226867	0.342188	-0.681004	0.000305517	0.00701255
ENSDARG00000070155	tuba8l3	-0.594421	0.0052702	0.19045	-0.747428	0.000306479	0.00702716
ENSDARG00000058660	ilf3a	-0.464826	0.0248294	0.352475	-0.736455	0.000306833	0.00702778
ENSDARG00000034503	per2	-0.501471	0.00799733	0.230393	-0.747457	0.000307334	0.00703179
ENSDARG00000069958	sh2b3	0.39843	0.0990854	0.547551	0.974403	0.000309673	0.00707777
ENSDARG00000087311	lgals9l5	0.727197	0.00619373	0.202403	1.1343	0.000310103	0.00708009
ENSDARG00000038805	pigp	-0.520842	0.0170811	0.308966	-0.79833	0.000310809	0.00708869
ENSDARG00000054753	col10a1a	-0.443643	0.0245201	0.350194	-0.690247	0.000311677	0.00710096
ENSDARG00000055292	atg9b	0.163923	0.383848	0.778839	0.651069	0.000312562	0.0071136
ENSDARG00000101334	ctsc	0.343801	0.121639	0.576592	0.694335	0.000316597	0.00719781
ENSDARG00000039502	eef1a1a	-0.516627	0.0129375	0.273523	-0.735229	0.000317634	0.00721377
ENSDARG00000055632	smtnl	0.377855	0.164279	0.626432	0.884673	0.00031939	0.00724602
ENSDARG00000077706	CR749163.1	0.606087	0.00537221	0.191706	0.955232	0.000319794	0.00724754
ENSDARG00000061687	atxn1a	0.427801	0.058921	0.46418	0.797814	0.000320899	0.00725732
ENSDARG00000079741	CSRNP3	0.430763	0.0490692	0.437564	0.833017	0.000320868	0.00725732
ENSDARG00000074776	tmem154	0.502013	0.0458005	0.427972	0.920225	0.000322104	0.00727692
ENSDARG00000092947	cyt1	-0.369788	0.0731677	0.498236	-0.848244	0.000323167	0.00729327
ENSDARG00000070670	crip2	-0.380256	0.0556753	0.455612	-0.669185	0.000324719	0.00732062
ENSDARG00000045914	si:ch211-51e12.7	-0.498017	0.0145957	0.289413	-0.711526	0.000327924	0.00738515
ENSDARG00000067796	clpxb	0.445367	0.0431882	0.417669	0.727918	0.000328536	0.00739121
ENSDARG00000077920	csmd3a	0.410157	0.056799	0.459811	0.765308	0.000330229	0.00742154
ENSDARG00000034855	ccnb3	-0.634357	0.0155004	0.296698	-0.857727	0.000338136	0.00759131
ENSDARG00000101990	CU571315.3	0.749461	0.0203869	0.326539	1.14271	0.000340555	0.00763767
ENSDARG00000041294	noxo1a	0.434182	0.0726779	0.497396	0.831063	0.000341359	0.00764773
ENSDARG00000109726	PLCB1	0.346704	0.10616	0.558203	0.828881	0.000342123	0.00765686
ENSDARG00000010132	dacha	-0.4236	0.0475676	0.433612	-0.755791	0.0003436	0.00768147
ENSDARG00000104361	barhl2	-0.485647	0.0144686	0.288471	-0.670897	0.000343936	0.00768147
ENSDARG00000032083	dpysl2b	-0.50458	0.0088502	0.238211	-0.648735	0.000345108	0.00769967
ENSDARG00000087873	eevs	-0.327428	0.0124078	0.270084	-0.6415	0.000347728	0.00775008
ENSDARG00000059473	kank4	0.623502	0.00703829	0.215026	0.789191	0.000351314	0.00781384
ENSDARG00000078973	uckl1b	0.38958	0.126643	0.581819	0.783274	0.000351204	0.00781384
ENSDARG00000074876	abcd1	0.589335	0.00632427	0.204644	0.831355	0.000352342	0.0078286
ENSDARG00000074414	sema4ba	0.570783	0.017723	0.311071	0.840443	0.000353156	0.00783861
ENSDARG00000013647	cntn3a.2	0.72984	0.00409252	0.168327	0.956294	0.000354051	0.00784229
ENSDARG00000113678	BX511082.1	0.735126	0.0075838	0.224478	1.00189	0.000353998	0.00784229
ENSDARG00000061411	nelfa	-0.407515	0.0433261	0.418608	-0.73611	0.000354812	0.00785108
ENSDARG00000087087	col28a1b	0.544708	0.0186653	0.314717	0.939774	0.00035664	0.00788343
ENSDARG00000030215	matn1	-0.23812	0.217177	0.670608	-0.67415	0.000357258	0.00788898
ENSDARG00000007366	AMDHD1	-0.454574	0.0876761	0.530224	-0.978005	0.000358888	0.00791686
ENSDARG00000077986	TMEM151A	0.494412	0.0337569	0.394659	0.844955	0.0003602	0.00793767
ENSDARG00000007377	odc1	0.428888	0.0969815	0.54409	0.936654	0.000361067	0.00793922
ENSDARG00000031664	sox21a	-0.563054	0.0158018	0.299139	-0.905224	0.000360708	0.00793922
ENSDARG00000038424	c4b	0.609408	0.0416885	0.413714	0.956915	0.000361376	0.00793922
ENSDARG00000052779	zgc:153932	0.769088	0.00310799	0.147726	0.87581	0.000362459	0.00795488
ENSDARG00000034457	si:ch211-163l21.7	0.457922	0.131704	0.590688	1.01574	0.000363651	0.00797291
ENSDARG00000032197	klf12b	0.463801	0.0329064	0.389867	0.796387	0.000365523	0.0080058
ENSDARG00000076484	stab1	0.216889	0.282884	0.717402	0.678925	0.00036608	0.00800986
ENSDARG00000069171	gramd4a	0.52111	0.0267471	0.362132	0.808639	0.00036805	0.00804479
ENSDARG00000088813	ppp1r3ab	0.763804	0.0031618	0.1482	0.865823	0.000373118	0.00814729
ENSDARG00000060498	tnfrsf9a	0.555596	0.0561039	0.457268	1.07153	0.000376171	0.00820563
ENSDARG00000079553	cd83	0.383364	0.246199	0.691377	1.20507	0.000377127	0.00821815
ENSDARG00000037935	aldh16a1	-0.460698	0.0280312	0.366803	-0.893486	0.000377784	0.00822415
ENSDARG00000029493	f9b	0.398195	0.106797	0.559508	0.802017	0.000380354	0.00825858
ENSDARG00000038969	zgc:113142	0.257531	0.347959	0.758298	1.07761	0.000380516	0.00825858
ENSDARG00000051819	swap70a	0.709801	0.00598378	0.201257	0.926991	0.00038008	0.00825858
ENSDARG00000059914	sdr42e2	-1.11011	0.00126102	0.0951789	-1.10401	0.000381323	0.00826776
ENSDARG00000060917	anln	-0.345805	0.111215	0.56499	-0.678176	0.000381816	0.00827013
ENSDARG00000059367	mfap2	-0.439365	0.0258799	0.358989	-0.641144	0.00038355	0.00829756
ENSDARG00000116806	CU693479.1	0.271674	0.312178	0.73864	0.804406	0.000383853	0.00829756
ENSDARG00000054304	homeza	0.435041	0.0682552	0.486979	0.800275	0.000384456	0.00830225
ENSDARG00000097247	BX322555.3	0.693319	0.00302849	0.147039	0.741108	0.000385068	0.00830713
ENSDARG00000030716	ing4	-0.353247	0.0669144	0.484067	-0.647148	0.000386876	0.00832944
ENSDARG00000079742	mcf2l2	0.486114	0.0233717	0.345718	0.807246	0.000386605	0.00832944
ENSDARG00000101567	guca1e	0.758006	0.00823645	0.232181	1.07632	0.00038863	0.00835885
ENSDARG00000099635	akap8l	-0.613066	0.00288279	0.141943	-0.719274	0.000389773	0.00837505
ENSDARG00000015201	pcmt	-0.606005	0.00379485	0.159938	-0.769794	0.000390344	0.00837897
ENSDARG00000013719	gtse1	-0.5763	0.0155523	0.296885	-0.834565	0.000392798	0.00840651
ENSDARG00000027423	igf1ra	0.379244	0.0596023	0.466169	0.697034	0.00039265	0.00840651
ENSDARG00000079949	supt16h	-0.603922	0.00314572	0.147784	-0.688096	0.000392227	0.00840651
ENSDARG00000060236	dok7	0.41158	0.0790016	0.515197	0.838011	0.000393758	0.00841867
ENSDARG00000076251	irf3	0.565888	0.0585019	0.463958	1.09664	0.000395726	0.00845235
ENSDARG00000075164	mylk5	0.387129	0.0458218	0.427972	0.619436	0.000399403	0.00852244
ENSDARG00000058865	endog	0.474024	0.0597458	0.466199	0.818604	0.00039993	0.00852524
ENSDARG00000037361	kdelr2b	-0.396118	0.0518515	0.444569	-0.730086	0.000404615	0.00861107
ENSDARG00000052470	igfbp2a	-0.218352	0.268298	0.707805	-0.731725	0.000404756	0.00861107
ENSDARG00000006868	trh	0.51818	0.109484	0.563233	0.913332	0.000405869	0.00862623
ENSDARG00000001975	hsd11b2	0.280601	0.208477	0.663329	0.723787	0.000409535	0.00869441
ENSDARG00000102200	man2a1	0.727487	0.00365154	0.157455	0.835787	0.000409885	0.00869441
ENSDARG00000055223	ablim2	0.522469	0.0168635	0.308958	0.738246	0.000410345	0.00869561
ENSDARG00000071304	tbc1d2	0.673213	0.0136297	0.282223	0.899108	0.000413928	0.00876289
ENSDARG00000095675	ccdc141	0.452422	0.0484922	0.436217	0.808964	0.000414806	0.00877286
ENSDARG00000001127	slc17a6a	0.312597	0.14723	0.609315	0.743412	0.00041842	0.00883818
ENSDARG00000102191	CPNE8	0.722266	0.00217501	0.126177	0.769581	0.000418716	0.00883818
ENSDARG00000053500	cbsa	0.705422	0.00237748	0.130369	0.768135	0.000421306	0.00884948
ENSDARG00000067626	ywhag1	-0.312283	0.10308	0.552458	-0.649872	0.000421083	0.00884948
ENSDARG00000093025	si:dkeyp-77c8.4	0.467427	0.0117654	0.264859	0.79037	0.000420864	0.00884948
ENSDARG00000101735	chn1	-0.451585	0.0318015	0.38382	-0.727043	0.000420177	0.00884948
ENSDARG00000103226	dhcr7	-0.469881	0.0143467	0.287493	-0.659009	0.000420463	0.00884948
ENSDARG00000024847	col5a2b	-0.460739	0.0313161	0.382556	-0.738554	0.000423391	0.00886148
ENSDARG00000032761	pde4d	0.535531	0.0341795	0.396793	0.852311	0.000422444	0.00886148
ENSDARG00000045262	gsnb	-0.374913	0.061667	0.468587	-0.65762	0.000423524	0.00886148
ENSDARG00000096419	CU659670.1	0.685405	0.00437672	0.175437	0.843372	0.000422713	0.00886148
ENSDARG00000012306	syt13	0.48651	0.0536878	0.450322	0.820373	0.000424054	0.00886396
ENSDARG00000015749	hps3	-0.485893	0.025495	0.356704	-0.751384	0.00042662	0.00890031
ENSDARG00000077697	si:dkey-105i14.1	0.60152	0.0161563	0.302772	0.886689	0.000426412	0.00890031
ENSDARG00000077440	SYDE1	0.731308	0.00172355	0.111506	0.791908	0.000427085	0.0089014
ENSDARG00000100741	cdc20	-0.399894	0.117038	0.569428	-0.829844	0.000429984	0.00895314
ENSDARG00000058039	bhlhe22	-0.486477	0.0191347	0.319013	-0.725754	0.000430446	0.00895411
ENSDARG00000007171	aig1	-0.556296	0.00868269	0.237447	-0.862052	0.000433231	0.00900334
ENSDARG00000035505	nelfb	-0.459674	0.0426838	0.41646	-0.831785	0.000434321	0.00900861
ENSDARG00000104114	kmt5ab	-0.358469	0.203023	0.659147	-0.949351	0.000434078	0.00900861
ENSDARG00000032868	pde4ba	0.457998	0.0235547	0.346353	0.652479	0.000438622	0.00908907
ENSDARG00000042180	foxl2a	-0.599105	0.0573667	0.461249	-1.06039	0.00043936	0.00909561
ENSDARG00000029075	pfkfb4b	0.335226	0.112142	0.566214	0.653545	0.000440721	0.00911501
ENSDARG00000007430	prdm12b	-0.427277	0.0641849	0.476513	-0.852743	0.000443378	0.00916115
ENSDARG00000009001	pdia6	-0.569545	0.00439087	0.17566	-0.673021	0.000450317	0.00928738
ENSDARG00000077029	bub1	-0.559691	0.0263608	0.360247	-0.913355	0.00045035	0.00928738
ENSDARG00000005126	large1	0.497502	0.0168136	0.308872	0.699898	0.000454092	0.00934665
ENSDARG00000006923	cacna1ab	0.0677739	0.650792	0.897994	0.672585	0.000454017	0.00934665
ENSDARG00000100280	znfx1	0.295502	0.197243	0.653131	0.910884	0.00045508	0.00935804
ENSDARG00000014976	lims2	-0.397404	0.0600651	0.466735	-0.8213	0.000456331	0.00937482
ENSDARG00000055374	irf4b	0.305324	0.122753	NA	1.1273	0.000458346	0.00940723
ENSDARG00000013329	ttc5	-0.490218	0.0401634	0.409827	-0.807744	0.000463027	0.00947765
ENSDARG00000034262	pld2	0.348523	0.109647	0.563233	0.745732	0.000464203	0.00947765
ENSDARG00000067567	SLC6A13	0.576403	0.0145829	0.289413	0.834556	0.000464081	0.00947765
ENSDARG00000071014	s100u	0.554318	0.00622164	0.202403	0.661485	0.000463567	0.00947765
ENSDARG00000088013	CYP27A1	-0.564467	0.0184845	0.313899	-1.01715	0.000463597	0.00947765
ENSDARG00000104290	ripk2	0.647107	0.0118555	0.265976	0.874181	0.000464418	0.00947765
ENSDARG00000044525	pparda	0.377369	0.14631	0.607826	0.892309	0.00046984	0.00957166
ENSDARG00000044629	guca1d	-0.400649	0.0213941	0.332566	-0.708819	0.000469914	0.00957166
ENSDARG00000029157	med23	-0.437162	0.0361238	0.403008	-0.756038	0.000470582	0.0095762
ENSDARG00000011855	aak1a	0.559814	0.0293313	0.375125	0.878829	0.000472217	0.00958384
ENSDARG00000063006	cacng7a	0.316168	0.190783	0.649599	0.840145	0.000472293	0.00958384
ENSDARG00000079895	ehbp1l1b	0.425484	0.0688102	0.48871	0.782383	0.000472007	0.00958384
ENSDARG00000012426	neflb	-0.526184	0.015528	0.296698	-0.73121	0.00047383	0.00958792
ENSDARG00000071555	TMEM263	-0.599043	0.00502378	0.187493	-0.740316	0.000473578	0.00958792
ENSDARG00000095514	si:dkeyp-77c8.5	0.442943	0.0411895	0.411353	0.974925	0.000473501	0.00958792
ENSDARG00000002945	bgnb	0.594998	0.00847135	0.234676	0.757135	0.000476197	0.00962678
ENSDARG00000098696	rela	0.560708	0.0243319	0.349748	0.819766	0.000480766	0.00971003
ENSDARG00000073721	smarcad1b	-0.608383	0.00349996	0.154563	-0.672097	0.000485378	0.009794
ENSDARG00000003869	decr1	-0.535178	0.00774398	0.226626	-0.666528	0.000490588	0.00988709
ENSDARG00000102995	rbm24a	0.63307	0.00618391	0.202403	0.750491	0.000490911	0.00988709
ENSDARG00000069027	admb	0.256467	0.308049	0.735833	0.892042	0.000492531	0.00991047
ENSDARG00000093052	c6	0.376236	0.136857	0.596642	0.999153	0.000493004	0.00991071
ENSDARG00000009544	cldnb	0.430685	0.0436282	0.419583	0.724792	0.000494565	0.00993283
ENSDARG00000070109	ncapg	-0.465508	0.0305605	0.378458	-0.659494	0.000495517	0.00994267
ENSDARG00000002391	tlcd1	0.58818	0.0284128	0.368374	0.883336	0.000496282	0.00994697
ENSDARG00000077828	slc29a3	0.202029	0.398113	0.786209	0.726223	0.000496655	0.00994697
ENSDARG00000075121	hbegfa	0.249325	0.259415	0.698789	0.78647	0.000498259	0.00996981
ENSDARG00000036820	mgll	0.726505	0.000316781	0.0419345	0.639822	0.00050207	0.0100367
ENSDARG00000018461	zgc:56095	-0.303343	0.136414	0.596312	-0.767618	0.000507405	0.010134
ENSDARG00000011407	col2a1b	-0.394327	0.0596931	0.466199	-0.697588	0.000509336	0.0101631
ENSDARG00000002285	mcoln1a	0.687033	0.00122713	0.094278	0.691839	0.000510595	0.0101788
ENSDARG00000019496	esd	-0.371424	0.0576299	0.462216	-0.709906	0.000517441	0.0102872
ENSDARG00000042630	hebp2	-0.251276	0.177203	0.639584	-0.752457	0.000517467	0.0102872
ENSDARG00000056193	nme7	-0.458456	0.0387784	0.408505	-0.837297	0.000517422	0.0102872
ENSDARG00000005098	zgc:86764	-0.526897	0.0298879	0.376603	-0.773938	0.000522781	0.0103705
ENSDARG00000042751	riok3	0.471415	0.0150755	0.293807	0.613095	0.0005231	0.0103705
ENSDARG00000102312	scn5lab	0.50138	0.0360954	0.402912	0.881331	0.000522708	0.0103705
ENSDARG00000058082	birc7	0.750615	0.0113561	0.262739	1.00302	0.000524535	0.0103886
ENSDARG00000098650	iqgap3	-0.609542	0.0121202	0.268098	-0.755265	0.000524981	0.0103886
ENSDARG00000011166	cahz	-0.22204	0.261427	0.701074	-0.692441	0.000529127	0.0104345
ENSDARG00000013251	hsf4	0.565565	0.000637808	0.0649961	0.532893	0.000529723	0.0104345
ENSDARG00000018263	pdia2	-0.202877	0.194086	0.651181	-0.890405	0.000529574	0.0104345
ENSDARG00000063730	osbpl6	0.749222	0.0043233	0.173764	0.88791	0.000528729	0.0104345
ENSDARG00000076144	icam3	0.607345	0.0157904	0.299139	0.858881	0.000528872	0.0104345
ENSDARG00000105590	si:cabz01007794.1	0.394613	0.109927	0.563233	0.787395	0.000531266	0.0104554
ENSDARG00000097102	si:ch73-281n10.2	-0.42174	0.0411572	0.411353	-0.67616	0.000532232	0.010464
ENSDARG00000101849	adipor2	0.31361	0.150581	0.6108	0.673406	0.000532679	0.010464
ENSDARG00000012485	aurka	-0.508955	0.0401242	0.409827	-0.847623	0.000534684	0.0104843
ENSDARG00000093822	si:dkey-259j3.5	0.544395	0.0725908	0.497396	1.03646	0.000534351	0.0104843
ENSDARG00000041179	crygm5	0.859481	0.00111878	0.0911036	0.929979	0.000535822	0.0104875
ENSDARG00000059815	oaz2b	0.938659	0.000486547	0.0558217	0.834662	0.000535584	0.0104875
ENSDARG00000075993	clic5a	0.66281	0.00378125	0.159694	0.727576	0.000538175	0.010524
ENSDARG00000035422	ccn1l1	0.230672	0.537354	0.8508	1.08455	0.000542918	0.0106071
ENSDARG00000060316	cish	-0.0133976	0.740699	0.928105	0.786328	0.000549239	0.0107209
ENSDARG00000012244	ube2e3	-0.534124	0.0129354	0.273523	-0.793339	0.0005542	0.0107981
ENSDARG00000099265	slc7a5	0.536405	0.0170623	0.308966	0.77381	0.000554015	0.0107981
ENSDARG00000104906	mtr	-0.496316	0.011412	0.262739	-0.663206	0.000555143	0.0108067
ENSDARG00000052011	rrad	0.223982	0.527529	0.847166	0.925897	0.000556008	0.0108138
ENSDARG00000104719	abcc1	0.330115	0.105527	0.557665	0.660364	0.000561007	0.0109011
ENSDARG00000034852	nt5c2l1	0.539944	0.0221457	0.33801	0.737452	0.000561944	0.0109018
ENSDARG00000040387	mmd	0.6987	0.00302936	0.147039	0.767988	0.000562051	0.0109018
ENSDARG00000052063	col4a5	-0.268058	0.158793	0.620125	-0.590506	0.000563286	0.0109159
ENSDARG00000117459	FO834903.1	-0.135005	0.047664	0.433719	-0.71301	0.000565119	0.0109416
ENSDARG00000054786	faah2b	-0.518074	0.0232359	0.344401	-1.07614	0.000566349	0.0109473
ENSDARG00000097795	zgc:162952	0.410332	0.0848355	0.524997	0.842341	0.000566433	0.0109473
ENSDARG00000105201	adcyap1r1a	0.418299	0.0493792	0.438391	0.716388	0.00056777	0.0109633
ENSDARG00000037487	march1	0.509765	0.0369671	0.405917	0.844166	0.000569942	0.0109815
ENSDARG00000058470	mapk13	0.615576	0.0117669	0.264859	0.805422	0.000569489	0.0109815
ENSDARG00000079332	AL928650.1	0.427277	0.1075	NA	1.14686	0.000570244	0.0109815
ENSDARG00000098857	lifra	0.586396	0.0106546	0.256037	0.787517	0.000571526	0.0109964
ENSDARG00000059707	ZNF423	-0.313016	0.086062	0.526295	-0.591811	0.000577141	0.0110945
ENSDARG00000005134	psmd11b	0.447819	0.0241588	0.349543	0.637547	0.000578021	0.011097
ENSDARG00000089245	dusp23b	0.695948	0.00345622	0.154334	0.731659	0.0005783	0.011097
ENSDARG00000007697	fabp7a	-0.307364	0.112702	0.566353	-0.654579	0.00057993	0.0111166
ENSDARG00000027529	hmox1a	0.867469	0.00112973	0.0911036	0.846117	0.000580358	0.0111166
ENSDARG00000058821	sema5a	-0.340117	0.102794	0.55203	-0.661905	0.000581297	0.0111247
ENSDARG00000052895	htra3a	0.492889	0.081551	NA	1.0405	0.000582526	0.0111285
ENSDARG00000059836	ddit3	0.5716	0.0189012	0.316969	0.811679	0.000582176	0.0111285
ENSDARG00000093940	si:dkeyp-77c8.1	0.444913	0.00649624	0.208562	0.68556	0.000587011	0.0112042
ENSDARG00000098397	FP016106.1	0.61741	0.011671	NA	0.912336	0.000587992	0.011213
ENSDARG00000093338	BX088709.1	0.733425	0.0123139	0.269761	0.953747	0.00058937	0.0112293
ENSDARG00000076192	ankrd1b	0.861432	9.08093e-05	0.0186005	0.680493	0.000590603	0.0112429
ENSDARG00000089156	egr3	0.318328	0.232286	0.682315	0.887214	0.000593366	0.0112855
ENSDARG00000043697	nefmb	-0.431508	0.0230787	0.343516	-0.594098	0.000597077	0.0113445
ENSDARG00000091465	si:dkey-66a8.7	-0.375675	0.18366	0.646016	-0.85983	0.000597524	0.0113445
ENSDARG00000057007	ctbp1	-0.391377	0.0611942	0.468278	-0.681094	0.000600459	0.0113902
ENSDARG00000097533	BX571880.1	0.382237	0.126421	0.581646	0.720468	0.000601291	0.011396
ENSDARG00000032816	tm7sf2	-0.420772	0.0415864	0.413655	-0.825166	0.000606013	0.0114654
ENSDARG00000059305	tmem37	-0.506691	0.0115183	0.262739	-0.88672	0.000606021	0.0114654
ENSDARG00000037905	cacna1aa	0.242141	0.212896	0.666579	0.660307	0.000608495	0.011492
ENSDARG00000061011	hlfb	0.68656	0.0119789	0.26699	0.891547	0.000608378	0.011492
ENSDARG00000029372	rasa4	0.654769	0.00297212	0.145293	0.708637	0.000610128	0.0114926
ENSDARG00000037574	rps6kal	0.349442	0.0630974	0.473019	0.600212	0.000609875	0.0114926
ENSDARG00000079095	rin1a	0.307148	0.202355	0.658456	0.944686	0.000609211	0.0114926
ENSDARG00000100821	scrt1a	-0.440966	0.0344289	0.397122	-0.685913	0.000611637	0.011511
ENSDARG00000003469	neurod4	-0.285338	0.191846	0.649599	-0.709808	0.000613474	0.0115324
ENSDARG00000075926	igfn1.2	0.594304	0.0185334	NA	1.06128	0.000613848	0.0115324
ENSDARG00000057911	ACTC1	-0.597311	0.00162651	0.107818	-0.714761	0.000615187	0.0115411
ENSDARG00000086685	trim63b	0.386577	0.108221	0.56176	0.755755	0.000615384	0.0115411
ENSDARG00000088171	ciartb	-0.638974	0.00161813	0.107611	-0.709065	0.000617339	0.0115677
ENSDARG00000029406	h2ax	-0.378064	0.119884	0.573736	-0.954857	0.000620507	0.0115968
ENSDARG00000030656	sept3	-0.316775	0.103173	0.552492	-0.626985	0.000620083	0.0115968
ENSDARG00000068219	b3gnt2l	0.687964	0.00657439	0.20927	0.819526	0.000619986	0.0115968
ENSDARG00000087084	hcar1-4	0.87185	0.004824	0.184333	0.96334	0.000623146	0.011636
ENSDARG00000015460	racgap1	-0.521401	0.0382626	0.408505	-0.82112	0.000629271	0.0116997
ENSDARG00000017762	srrt	-0.541798	0.00783769	0.228689	-0.659298	0.00062891	0.0116997
ENSDARG00000078527	lingo4b	0.81474	0.00148409	0.102352	0.806022	0.000628099	0.0116997
ENSDARG00000102755	EML6	-0.420509	0.0364551	0.403846	-0.664546	0.000628408	0.0116997
ENSDARG00000104999	CT027980.1	0.673862	0.0103594	0.251017	0.94081	0.000629024	0.0116997
ENSDARG00000012667	tfap2b	-0.503195	0.0180595	0.312337	-0.673375	0.000630687	0.0117159
ENSDARG00000013397	bnip2	0.473492	0.0406305	0.410477	0.771833	0.000632127	0.0117325
ENSDARG00000075354	espl1	-0.478814	0.0645978	0.477674	-0.812767	0.000635801	0.0117905
ENSDARG00000027777	tnfaip3	0.37776	0.104193	0.55412	0.848205	0.000636949	0.0117915
ENSDARG00000110874	ELFN2	0.613178	0.0244826	0.350193	0.90651	0.000636704	0.0117915
ENSDARG00000045803	mfge8b	0.603454	0.0133091	0.277702	0.783162	0.000638103	0.0118027
ENSDARG00000074033	adamtsl2	0.250417	0.279503	0.715017	0.865388	0.000640372	0.0118244
ENSDARG00000104083	adgre5b.2	-0.302349	0.325964	NA	-1.04609	0.000640189	0.0118244
ENSDARG00000102986	csf1ra	0.452151	0.0608298	0.467479	0.795146	0.0006428	0.011859
ENSDARG00000043734	trmu	0.581024	0.0151766	0.294377	0.804574	0.000644844	0.0118865
ENSDARG00000088366	zgc:77938	-0.415521	0.0454081	0.427483	-0.745732	0.000647961	0.0119338
ENSDARG00000017744	smc2	-0.444542	0.0358811	0.402272	-0.625842	0.000649498	0.0119381
ENSDARG00000025859	lmf2b	-0.319306	0.137954	0.598813	-0.855987	0.000650342	0.0119381
ENSDARG00000086881	ier2b	0.141072	0.805182	0.950524	0.816124	0.000649457	0.0119381
ENSDARG00000103026	p3h2	0.550557	0.0125995	0.271684	0.722828	0.000650592	0.0119381
ENSDARG00000112454	FO744833.2	0.509578	0.0494271	0.438391	0.849372	0.000650968	0.0119381
ENSDARG00000060148	sh3pxd2aa	0.35866	0.0899433	0.534933	0.768625	0.000652856	0.0119626
ENSDARG00000093687	si:dkey-193c22.1	-0.508343	0.0180554	0.312337	-0.796864	0.000655279	0.0119967
ENSDARG00000037833	mitfb	0.476219	0.0706965	0.493057	0.995611	0.000657678	0.0120202
ENSDARG00000068157	ehmt1a	-0.43925	0.0443253	0.422482	-0.681901	0.000657567	0.0120202
ENSDARG00000071735	prlh2	0.591162	0.0352879	0.400046	1.04339	0.00065935	0.0120303
ENSDARG00000117719	CABZ01075114.1	0.61856	0.0208221	0.329709	0.879254	0.000659089	0.0120303
ENSDARG00000056218	tnika	-0.42341	0.0309368	0.380234	-0.619453	0.00066193	0.0120672
ENSDARG00000001913	palmda	0.536663	0.0208261	0.329709	0.769238	0.000667017	0.0121496
ENSDARG00000018653	acot7	0.475919	0.0467228	0.432065	0.782373	0.000670132	0.0121961
ENSDARG00000042122	acot11b	0.667858	0.00700855	0.214837	0.788673	0.000676376	0.0122993
ENSDARG00000102802	brdt	-0.442754	0.0260294	0.359077	-0.669809	0.000680755	0.0123685
ENSDARG00000012600	si:dkey-97a13.6	0.7446	0.00319107	0.148453	0.816122	0.000682058	0.0123817
ENSDARG00000074656	ctss2.1	0.74807	0.0130321	0.274062	0.929539	0.00068636	0.0124493
ENSDARG00000002463	arhgef37	0.428001	0.0570094	0.46064	0.762269	0.000691263	0.0125277
ENSDARG00000010472	atp1a2a	0.557937	0.0111696	0.26028	0.704069	0.000693359	0.012547
ENSDARG00000011921	txnl1	0.245185	0.207478	0.662767	0.634064	0.000694075	0.012547
ENSDARG00000098949	mslna	1.01893	9.49194e-05	0.0188844	0.798711	0.000693546	0.012547
ENSDARG00000039517	c8b	-0.379459	0.0954917	0.542869	-0.698119	0.000694677	0.0125473
ENSDARG00000010591	foxn4	-0.297339	0.18828	0.647941	-0.822662	0.000699373	0.0126215
ENSDARG00000040334	mat2aa	-0.434757	0.0208557	0.329875	-0.64914	0.000701376	0.0126471
ENSDARG00000069208	stx7l	0.601091	0.0154476	0.296698	0.823229	0.000704626	0.0126951
ENSDARG00000023933	skila	0.435434	0.0604299	0.467106	0.780491	0.00070737	0.0127338
ENSDARG00000041870	ift172	-0.670926	0.00161172	0.107534	-0.670337	0.000713219	0.0128181
ENSDARG00000062788	irg1l	0.547865	0.0525059	0.445924	0.959427	0.000713243	0.0128181
ENSDARG00000014592	dennd1a	0.539677	0.017931	0.312337	0.741019	0.000717102	0.0128767
ENSDARG00000041140	ddb2	-0.608893	0.00454746	0.17955	-0.715463	0.000719443	0.012908
ENSDARG00000045127	FAM53C	-0.413408	0.0608906	0.467479	-0.760491	0.000721985	0.0129083
ENSDARG00000052565	cenpi	-0.459613	0.0847481	0.524997	-0.825477	0.000720865	0.0129083
ENSDARG00000071224	si:ch211-133n4.4	-0.348485	0.056681	0.459722	-0.609745	0.000723059	0.0129083
ENSDARG00000092855	SRBD1	-0.693074	0.00687788	0.21289	-0.828337	0.000720687	0.0129083
ENSDARG00000095332	si:dkey-14d8.1	-0.278805	0.256228	0.697479	-0.794059	0.000722122	0.0129083
ENSDARG00000100397	pde6c	-0.488654	0.0209478	0.330484	-0.73121	0.000722944	0.0129083
ENSDARG00000092240	si:ch211-243a20.3	-0.630827	0.0137227	0.282745	-0.853481	0.000725132	0.0129346
ENSDARG00000069673	chid1	-0.548687	0.0102117	0.250076	-0.720029	0.000730586	0.0130211
ENSDARG00000003860	cbx3a	-0.218631	0.252538	0.695	-0.576657	0.000733052	0.0130543
ENSDARG00000090876	si:dkey-217f16.5	0.256808	0.274272	0.711514	0.841571	0.000735327	0.013084
ENSDARG00000055216	tuba1c	-0.468522	0.037852	0.408427	-0.835492	0.000736558	0.0130843
ENSDARG00000058127	hcfc2	-0.632716	0.0101303	0.24949	-0.766447	0.000736562	0.0130843
ENSDARG00000094760	si:dkey-125i10.3	0.717835	0.00263421	0.136386	0.745822	0.000737595	0.0130919
ENSDARG00000039501	ugt2a6	-0.638653	0.00590284	0.199848	-0.791528	0.000739504	0.0131149
ENSDARG00000074749	abca12	0.507139	0.0146291	0.28956	0.651057	0.00074038	0.0131197
ENSDARG00000044980	kpna6	0.218739	0.287721	0.721104	0.70334	0.000742121	0.0131289
ENSDARG00000094512	gabrz	0.770665	0.00178124	0.112608	0.799682	0.000741806	0.0131289
ENSDARG00000016687	acadvl	0.299775	0.110955	0.564642	0.566514	0.0007463	0.0131814
ENSDARG00000024831	crhbp	0.45264	0.112502	0.566353	0.791273	0.000746387	0.0131814
ENSDARG00000035771	MEPCE	-0.39885	0.0567391	0.459811	-0.734238	0.000746926	0.0131814
ENSDARG00000036833	upp2	0.702887	0.0607729	0.467479	1.09613	0.000748182	0.0131928
ENSDARG00000074662	cntf	0.553897	0.0229207	0.34294	0.914651	0.000748798	0.0131928
ENSDARG00000011235	otx2b	-0.512248	0.0238304	0.346988	-0.74449	0.00075028	0.0132081
ENSDARG00000039150	lgmn	0.5187	0.0300076	0.376762	0.713145	0.000753193	0.013221
ENSDARG00000044098	egr2a	0.260626	0.620213	0.886766	1.13611	0.000753466	0.013221
ENSDARG00000088539	ponzr2	0.69415	0.00934336	0.241416	0.92105	0.000751833	0.013221
ENSDARG00000101405	CABZ01084230.1	0.265176	0.171146	0.634524	0.983936	0.000753369	0.013221
ENSDARG00000020007	col1a2	-0.32278	0.11521	0.568621	-0.680331	0.000757578	0.0132823
ENSDARG00000003963	traf4a	-0.445745	0.0307816	0.379677	-0.664474	0.000760052	0.013304
ENSDARG00000039943	tent5ba	0.569075	0.0113001	0.262427	0.68277	0.000759719	0.013304
ENSDARG00000053804	osbpl2a	0.519944	0.0180073	0.312337	0.742569	0.000761132	0.0133121
ENSDARG00000093042	si:dkey-104n9.1	-0.270216	0.0301437	0.377075	-0.703743	0.000763902	0.0133497
ENSDARG00000073732	myh14	0.579645	0.0119005	0.266112	0.754802	0.000768369	0.0134168
ENSDARG00000058672	nuggc.3	-0.0791166	0.0174714	NA	-0.303681	0.000769744	0.01343
ENSDARG00000035009	trim35-27	0.367845	0.20463	0.660078	1.02224	0.000770965	0.0134404
ENSDARG00000030723	cldn11b	-0.533091	0.0115759	0.263035	-0.671179	0.00077252	0.0134566
ENSDARG00000016573	mroh1	0.404238	0.0400263	0.409808	0.634176	0.000775461	0.0134969
ENSDARG00000014488	ca2	0.70928	0.00112254	0.0911036	0.672187	0.000777535	0.0135221
ENSDARG00000031426	csrnp1a	0.639739	0.0126877	0.272552	0.790477	0.000780999	0.0135386
ENSDARG00000045442	cpb1	-0.399096	0.0488879	0.436621	-0.849109	0.000779855	0.0135386
ENSDARG00000059906	sdc4	0.398306	0.0380104	0.408505	0.604381	0.000780353	0.0135386
ENSDARG00000068213	fzd10	-0.423966	0.0450232	0.425374	-0.677137	0.000780517	0.0135386
ENSDARG00000024598	homezb	-0.293331	0.14081	0.602412	-0.619793	0.000783222	0.0135662
ENSDARG00000101478	plppr2a	0.44762	0.0450157	0.425374	0.739551	0.0007957	0.0137712
ENSDARG00000089697	nfe2l2b	0.454415	0.0547338	0.452792	0.744256	0.000797859	0.0137975
ENSDARG00000060500	l2hgdh	-0.501411	0.0234222	0.345718	-0.740281	0.000801234	0.0138448
ENSDARG00000077176	zgc:174888	0.267426	0.230221	0.681323	0.709252	0.000804896	0.0138888
ENSDARG00000105562	si:dkey-23i12.7	0.14725	0.501397	NA	1.06529	0.000805073	0.0138888
ENSDARG00000034624	nuf2	-0.466609	0.0600594	0.466735	-0.841446	0.000806395	0.0139005
ENSDARG00000101799	si:ch1073-82l19.1	-0.363292	0.0916781	0.53916	-0.904613	0.000807094	0.0139014
ENSDARG00000040725	-	-0.428664	0.0430883	0.417279	-0.70858	0.000809455	0.0139173
ENSDARG00000054778	pogza	-0.326612	0.152927	0.611915	-0.726091	0.000808669	0.0139173
ENSDARG00000100825	calm3a	-0.250612	0.179635	0.643262	-0.553806	0.000809958	0.0139173
ENSDARG00000007477	fbxo8	0.628968	0.00523884	0.19045	0.701508	0.000811898	0.0139368
ENSDARG00000008380	brd7	-0.43398	0.0365317	0.404448	-0.646006	0.000812387	0.0139368
ENSDARG00000071015	pbxip1a	0.28028	0.261017	0.700526	0.770452	0.000814329	0.013959
ENSDARG00000029874	khk	-0.630276	0.00658494	0.20927	-0.759715	0.000816759	0.0139895
ENSDARG00000079997	si:zfos-223e1.2	-0.797289	0.00116892	0.0920887	-0.838041	0.000817554	0.013992
ENSDARG00000029856	cnn3b	-0.388893	0.0694061	0.489497	-0.645223	0.000818394	0.0139953
ENSDARG00000105099	golga7bb	0.536976	0.0316142	0.383062	0.919577	0.000821753	0.0140415
ENSDARG00000045605	ticrr	-0.647099	0.00464081	0.181026	-0.707578	0.000822723	0.014047
ENSDARG00000099802	pnp5b	0.394429	0.139254	0.599306	0.78631	0.000826329	0.0140974
ENSDARG00000026577	cdk2	-0.378141	0.126622	0.581819	-0.756781	0.000828268	0.0141193
ENSDARG00000089749	aqp8b	-0.583447	0.143966	NA	-1.07557	0.000831302	0.0141597
ENSDARG00000015902	stat6	0.492177	0.0297225	0.375427	0.722837	0.000833094	0.0141696
ENSDARG00000067850	jund	0.314135	0.193422	0.650363	0.810061	0.000833195	0.0141696
ENSDARG00000058349	polr2l	-0.623484	0.00395944	0.165578	-0.752624	0.000834006	0.0141722
ENSDARG00000042866	cx35.4	0.627167	0.00503336	0.187493	0.681261	0.000835542	0.0141871
ENSDARG00000003544	adarb1b	0.234353	0.205094	0.660078	0.628517	0.000837477	0.0142087
ENSDARG00000031046	nr1h5	0.362981	0.22152	0.674203	0.835355	0.000843211	0.0142948
ENSDARG00000015325	u2af1	-0.442643	0.0385373	0.408505	-0.712488	0.000849334	0.0143872
ENSDARG00000013847	egfra	0.252174	0.214436	0.668538	0.661924	0.000856885	0.0144923
ENSDARG00000043581	gadd45aa	0.565559	0.0251886	0.354495	0.833457	0.000856867	0.0144923
ENSDARG00000037773	rybpa	-0.348881	0.0765981	0.508412	-0.607297	0.000859986	0.0145334
ENSDARG00000063535	chd4a	-0.453173	0.0350928	0.399822	-0.673983	0.000861891	0.0145364
ENSDARG00000069552	atoh7	-0.620674	0.0224068	0.339011	-0.957894	0.00086219	0.0145364
ENSDARG00000116052	il4r.2	0.519835	0.0288561	0.371735	0.818537	0.000860929	0.0145364
ENSDARG00000092488	khnyn	0.545844	0.0111502	0.260124	0.677011	0.00086295	0.0145378
ENSDARG00000016048	gpat3	0.654195	0.00345845	0.154334	0.684046	0.000863855	0.0145417
ENSDARG00000012840	alg9	-0.412849	0.0447999	0.424494	-0.70599	0.000868535	0.0146089
ENSDARG00000091127	klf15	0.280934	0.262349	0.702395	0.752521	0.000869203	0.0146089
ENSDARG00000002509	zgc:153911	0.424496	0.132691	0.591762	0.926723	0.000874096	0.0146387
ENSDARG00000034434	igf1rb	0.19818	0.2694	0.708455	0.593371	0.000872687	0.0146387
ENSDARG00000035127	rxrab	0.767082	0.00313749	0.147784	0.841573	0.000872214	0.0146387
ENSDARG00000042010	pklr	-0.611099	0.0061905	0.202403	-0.96531	0.000873793	0.0146387
ENSDARG00000045661	irf7	0.468534	0.146672	0.608363	0.932893	0.000874377	0.0146387
ENSDARG00000077096	fndc7a	0.360933	0.102558	0.55184	0.69987	0.000876139	0.0146568
ENSDARG00000104956	si:dkey-165o8.2	0.57452	0.0167169	0.307925	0.845377	0.000878821	0.0146902
ENSDARG00000006837	mycn	-0.487331	0.007945	0.229531	-0.557602	0.000881021	0.0146928
ENSDARG00000095698	si:dkey-228a15.1	0.419315	0.164292	0.626432	0.91676	0.000880503	0.0146928
ENSDARG00000116871	BX284638.2	-0.487438	0.021823	0.334582	-0.679488	0.000880765	0.0146928
ENSDARG00000042525	ebf2	-0.588842	0.0183411	0.313299	-0.789415	0.000885003	0.014725
ENSDARG00000059373	dnajc8	-0.606684	0.00196724	0.119841	-0.629999	0.000884857	0.014725
ENSDARG00000103907	sgo1	-0.652932	0.0173239	0.309438	-0.914093	0.000883858	0.014725
ENSDARG00000098736	si:dkey-201i2.4	0.495998	0.115687	0.569129	0.970976	0.000886478	0.0147381
ENSDARG00000001354	slc6a22.2	-0.401833	0.0540324	0.451283	-0.760137	0.000888362	0.0147467
ENSDARG00000087176	rskra	0.712104	0.0116168	0.263215	0.893581	0.000887975	0.0147467
ENSDARG00000100313	pip5k1cb	0.342142	0.116592	0.569199	0.713201	0.000889602	0.0147559
ENSDARG00000055868	rsl1d1	0.498763	0.017994	0.312337	0.642157	0.000891178	0.01476
ENSDARG00000069135	ppp1r15a	0.2781	0.189163	0.648304	0.641277	0.000891219	0.01476
ENSDARG00000007315	tmpoa	-0.382141	0.0652791	0.479283	-0.651958	0.000891912	0.0147601
ENSDARG00000037929	strada	-0.580295	0.00571623	0.196452	-0.675672	0.000895778	0.0148127
ENSDARG00000014091	osr1	-0.496487	0.017591	0.3106	-0.669942	0.000898606	0.014848
ENSDARG00000093366	acer3	0.453688	0.063391	0.474229	0.883475	0.000901303	0.0148812
ENSDARG00000071524	insrb	0.15036	0.409043	0.792587	0.628303	0.000903792	0.0149108
ENSDARG00000052139	notch3	-0.402331	0.061514	0.468587	-0.693802	0.000905865	0.0149275
ENSDARG00000092600	si:dkey-256e7.5	0.597016	0.0683385	0.48717	1.04058	0.00090631	0.0149275
ENSDARG00000094128	CR751602.1	0.472892	0.0396021	0.409237	0.753073	0.000906884	0.0149275
ENSDARG00000019457	tfe3b	0.447658	0.0788698	0.515184	0.834491	0.000909314	0.0149561
ENSDARG00000010487	sae1	-0.392931	0.102053	0.551691	-0.737295	0.000911639	0.0149629
ENSDARG00000058365	hspb8	0.496716	0.0313481	0.382659	0.717589	0.000911251	0.0149629
ENSDARG00000079771	pea15	0.521757	0.0364022	0.403846	0.823323	0.000911815	0.0149629
ENSDARG00000063079	ago3b	0.581282	0.00728187	0.218062	0.695364	0.000912724	0.0149664
ENSDARG00000099572	hmgn2	-0.143381	0.558084	0.858875	-0.780464	0.000913537	0.0149684
ENSDARG00000102325	ehmt2	-0.479487	0.0324068	0.387048	-0.764279	0.000916052	0.0149982
ENSDARG00000105195	dnajc21	0.470174	0.0488252	0.436621	0.770988	0.000917246	0.0150063
ENSDARG00000100918	prc1a	-0.335311	0.148107	0.609911	-0.731827	0.000918886	0.0150217
ENSDARG00000062936	ndnf	-0.417731	0.0290376	0.372379	-0.598866	0.000920589	0.0150267
ENSDARG00000102415	scinla	-0.280471	0.204796	0.660078	-0.676062	0.000919905	0.0150267
ENSDARG00000010601	mtmr10	0.602786	0.00508608	0.187493	0.660255	0.00092439	0.015065
ENSDARG00000030632	ccdc3b	-0.234655	0.353892	0.762226	-0.755679	0.000926459	0.015065
ENSDARG00000039987	hivep2a	0.279778	0.216531	0.670377	0.719487	0.000925467	0.015065
ENSDARG00000078172	CU984600.1	0.515438	0.0203897	0.326539	0.695387	0.00092713	0.015065
ENSDARG00000100826	hif1al	0.53242	0.00314335	0.147784	0.534598	0.000926928	0.015065
ENSDARG00000102299	cxcl8b.1	0.419155	0.194481	0.651197	1.02997	0.000924762	0.015065
ENSDARG00000083189	arhgap19	-0.575519	0.0102189	0.250076	-0.714011	0.000928932	0.0150829
ENSDARG00000094860	gpr186	0.189984	0.671382	0.905815	0.815577	0.000930364	0.0150948
ENSDARG00000062661	abca4b	-0.462336	0.0394286	0.408505	-0.714142	0.000931615	0.0151037
ENSDARG00000103490	dpysl4	-0.233686	0.260726	0.700387	-0.635962	0.000935608	0.0151456
ENSDARG00000116491	h2az2b	-0.408289	0.0483905	0.436068	-0.666667	0.000935588	0.0151456
ENSDARG00000008414	exoc3l2a	0.300782	0.199507	0.655821	0.800201	0.000936395	0.015147
ENSDARG00000099411	zgc:158343	0.176946	0.441358	0.808483	0.756969	0.000938153	0.015164
ENSDARG00000092404	LCT	-0.660176	0.0170513	0.308966	-0.908034	0.00094815	0.0153141
ENSDARG00000074686	oga	0.52659	0.0099093	0.247527	0.645385	0.000949369	0.0153223
ENSDARG00000094529	BX548157.1	0.682758	0.012269	0.269394	0.894148	0.000954125	0.0153875
ENSDARG00000097057	fxyd6l	-0.30431	0.152911	0.611915	-0.732422	0.000955264	0.0153943
ENSDARG00000038585	eif4e2	-0.61359	0.00546805	0.191924	-0.686105	0.000958142	0.0154292
ENSDARG00000029668	crim1	0.454774	0.0243083	0.349748	0.641546	0.000960447	0.0154547
ENSDARG00000011956	dlx4a	-0.43961	0.0557497	0.456039	-0.817008	0.000966229	0.015513
ENSDARG00000098640	CU984600.3	0.576446	0.0267897	0.362192	0.886571	0.000965937	0.015513
ENSDARG00000104836	myom1b	0.429958	0.0399758	0.409808	0.67178	0.000965758	0.015513
ENSDARG00000078778	lrch1	0.56246	0.00541235	0.191924	0.619739	0.000967868	0.0155277
ENSDARG00000034773	ncapd3	-0.495437	0.0525352	0.44595	-0.749968	0.000969397	0.0155407
ENSDARG00000040135	fosaa	-0.0292353	0.53812	0.851144	0.877065	0.000970567	0.0155479
ENSDARG00000045378	pi15a	0.312925	0.188553	0.648231	0.919239	0.00097975	0.0156833
ENSDARG00000029764	mef2ca	0.258427	0.229916	0.681323	0.740733	0.000991021	0.0158412
ENSDARG00000075567	fbxl20	0.499594	0.0440487	0.42143	0.788879	0.000991089	0.0158412
ENSDARG00000025465	spon2a	0.588738	0.0181382	0.312337	0.788653	0.000993395	0.0158663
ENSDARG00000029795	prxl2b	-0.485288	0.0153983	0.296431	-0.658745	0.000996577	0.0159053
ENSDARG00000078309	fam83b	0.466647	0.0510314	0.442315	0.78866	0.000999255	0.0159363
ENSDARG00000002353	tagapa	0.304525	0.334594	0.752916	0.996478	0.00100378	0.0159966
ENSDARG00000063167	chkb	0.390282	0.074533	0.502521	0.671711	0.00100813	0.0160422
ENSDARG00000068493	cyp2y3	0.809966	0.00250032	0.133024	0.767367	0.00100763	0.0160422
ENSDARG00000076068	crtc1a	0.528383	0.0186173	0.314717	0.762742	0.00101184	0.0160893
ENSDARG00000004177	fam169ab	0.596762	0.00704864	0.215026	0.67617	0.00101671	0.016143
ENSDARG00000016141	slc6a2	0.32097	0.137362	0.597571	0.715703	0.00101667	0.016143
ENSDARG00000005462	kif4	-0.620619	0.01605	0.301885	-0.790084	0.00101912	0.0161675
ENSDARG00000009899	znf385a	0.407229	0.0756194	0.505482	0.772535	0.00101984	0.0161675
ENSDARG00000099189	CU856516.1	0.79142	0.00425379	0.172386	0.867313	0.00102051	0.0161675
ENSDARG00000090164	si:ch73-362m14.2	-0.296395	0.19114	0.649599	-0.77743	0.00102147	0.0161707
ENSDARG00000015208	rbb4l	-0.382969	0.0521789	0.445139	-0.613517	0.0010245	0.0162068
ENSDARG00000091481	foxc1a	-0.447336	0.0435893	0.419583	-0.718529	0.00103413	0.0163362
ENSDARG00000092158	cbx3b	-0.243833	0.210492	0.66474	-0.683667	0.00103419	0.0163362
ENSDARG00000004869	penka	0.353411	0.196506	0.652787	0.776745	0.00103688	0.0163545
ENSDARG00000029944	parpbp	-0.498752	0.0443929	0.422493	-0.824274	0.0010365	0.0163545
ENSDARG00000035883	nt5c1aa	0.84967	0.00175266	0.111995	0.818916	0.00105378	0.0166042
ENSDARG00000056314	a2ml	-0.369323	0.0901863	0.535601	-0.666372	0.00105495	0.0166042
ENSDARG00000092499	si:ch211-183d21.1	0.245462	0.289846	0.722498	0.752163	0.00105579	0.0166042
ENSDARG00000104702	cat	-0.361613	0.0897547	0.534432	-0.677496	0.00105552	0.0166042
ENSDARG00000089706	si:ch211-276a23.5	0.565766	0.0594988	0.465988	0.918904	0.0010578	0.0166236
ENSDARG00000039747	BX914200.1	-0.406181	0.0455728	0.427972	-0.642717	0.00106005	0.0166469
ENSDARG00000103156	gpc6a	0.664375	0.0138667	0.284031	0.888388	0.00106282	0.0166782
ENSDARG00000042641	cyp51	-0.667075	0.00157317	0.10565	-0.700594	0.00106551	0.016696
ENSDARG00000052012	rtn4rl2a	-0.0809115	0.332623	0.752095	0.824268	0.00106492	0.016696
ENSDARG00000117695	FP102122.3	0.258285	0.238584	0.685788	1.0525	0.00106763	0.0167171
ENSDARG00000073792	man1b1a	-0.517058	0.0195916	0.32191	-0.712849	0.00106921	0.0167298
ENSDARG00000055563	drosha	-0.516379	0.0116011	0.263151	-0.639171	0.00107039	0.016736
ENSDARG00000003989	crhr1	0.723871	0.00294346	0.144582	0.777525	0.00107301	0.0167648
ENSDARG00000043722	cpa4	-0.565909	0.0123385	0.27001	-0.972311	0.00107483	0.0167811
ENSDARG00000069269	wdr35	-0.797013	0.000284396	0.0388353	-0.663354	0.00107968	0.0168445
ENSDARG00000052958	nppb	0.567479	0.0469787	0.432984	0.986923	0.00108458	0.0169047
ENSDARG00000061989	mpnd	-0.427988	0.0383526	0.408505	-0.662224	0.00108589	0.0169047
ENSDARG00000079699	zgc:162612	-0.529917	0.0215977	0.333417	-0.802308	0.00108552	0.0169047
ENSDARG00000004472	atat1	-0.598932	0.00762905	0.225167	-0.720578	0.00108906	0.0169418
ENSDARG00000004588	sox4a	-0.415543	0.0227756	0.342362	-0.555253	0.00109008	0.0169455
ENSDARG00000003021	hdac8	-0.489427	0.0343028	0.396793	-0.788607	0.00109476	0.0169537
ENSDARG00000013990	ube2q2	0.431868	0.0383928	0.408505	0.651821	0.00109274	0.0169537
ENSDARG00000052690	arrdc3a	0.328227	0.101454	0.550695	0.605866	0.00109332	0.0169537
ENSDARG00000075139	hdac5	0.170379	0.40181	0.788763	0.60885	0.00109178	0.0169537
ENSDARG00000089961	si:cabz01007807.1	0.558172	0.0268068	0.362192	0.803156	0.00109533	0.0169537
ENSDARG00000105389	mmel1	0.379412	0.0866079	0.527502	0.787352	0.0010951	0.0169537
ENSDARG00000036415	glb1	0.341109	0.132514	0.591762	0.67778	0.00109945	0.0170051
ENSDARG00000054833	nucb1	0.518487	0.030074	0.376762	0.738489	0.0011036	0.0170571
ENSDARG00000030913	cluha	0.458279	0.0213977	0.332566	0.599506	0.00110657	0.0170908
ENSDARG00000013221	pde4ca	0.347349	0.259243	0.698789	0.922234	0.00110811	0.0171022
ENSDARG00000079456	si:ch211-149a19.3	0.780623	0.00226901	0.1275	0.786959	0.00111229	0.0171544
ENSDARG00000036045	penkb	0.498102	0.0496244	0.438885	0.793907	0.00111472	0.0171797
ENSDARG00000116442	TENT5A	0.486007	0.0607487	0.467479	0.867633	0.00111697	0.0172021
ENSDARG00000015314	zc4h2	-0.310447	0.076703	0.508449	-0.535546	0.00111978	0.017233
ENSDARG00000005128	rnaseh2b	-0.338195	0.130617	0.588997	-0.782309	0.00112209	0.0172542
ENSDARG00000089063	lactbl1a	-0.310196	0.126461	0.581692	-0.739809	0.00112276	0.0172542
ENSDARG00000010318	srpx	-0.389107	0.0508556	0.442138	-0.645506	0.00112758	0.0173159
ENSDARG00000012073	kif15	-0.565635	0.00719619	0.216843	-0.611484	0.00113183	0.0173687
ENSDARG00000039827	bbs5	-0.488894	0.0294607	0.375247	-0.71849	0.00113303	0.0173698
ENSDARG00000100150	FQ377903.1	-0.536411	0.00622194	0.202403	-0.857376	0.00113351	0.0173698
ENSDARG00000070929	sox14	-0.538252	0.0174383	0.309522	-0.704283	0.00113697	0.0174104
ENSDARG00000036028	arrdc3b	0.21761	0.332216	0.751826	0.730275	0.00113797	0.017412
ENSDARG00000079340	slc47a4	0.618479	0.0103676	0.251017	0.740438	0.00113869	0.017412
ENSDARG00000099541	CABZ01086734.1	-0.467525	0.0652675	0.479283	-0.961269	0.001141	0.0174349
ENSDARG00000089837	slc35d2	0.451726	0.0904908	0.536786	0.938993	0.00114291	0.0174517
ENSDARG00000002231	plpp2a	0.0364943	0.784604	0.943253	0.746674	0.00114584	0.0174721
ENSDARG00000012422	col11a2	-0.311985	0.0946519	0.541155	-0.549853	0.00114587	0.0174721
ENSDARG00000099985	ccn1l2	0.432475	0.0793537	0.515346	0.736081	0.00114795	0.0174913
ENSDARG00000002013	grb10a	0.236568	0.254035	0.695744	0.655794	0.0011502	0.017497
ENSDARG00000011897	tsg101b	0.382254	0.0895672	0.5343	0.693116	0.00115289	0.017497
ENSDARG00000042004	nfya	-0.412039	0.0294822	0.375247	-0.593305	0.0011539	0.017497
ENSDARG00000042791	git2b	0.414507	0.0539323	0.451131	0.678383	0.00115401	0.017497
ENSDARG00000045153	slc16a8	0.966287	0.000348764	0.0445869	0.786017	0.00115154	0.017497
ENSDARG00000070463	e2f3	-0.285286	0.246518	0.691609	-0.6941	0.00115243	0.017497
ENSDARG00000101755	prkar1ab	0.570322	0.0137272	0.282745	0.742894	0.00115342	0.017497
ENSDARG00000061948	amotl2b	0.109665	0.594588	0.875001	0.668435	0.0011557	0.0175104
ENSDARG00000062085	tkfc	-0.474546	0.0430001	0.417279	-0.76087	0.00115742	0.0175241
ENSDARG00000004023	isl1	-0.517699	0.0103268	0.250859	-0.611856	0.00115973	0.0175368
ENSDARG00000079497	tcima	0.296872	0.230611	0.681323	0.733515	0.00115989	0.0175368
ENSDARG00000044545	zgc:77262	-0.603453	0.00582703	0.198264	-0.738541	0.00116128	0.0175455
ENSDARG00000051800	fnbp4	-0.590701	0.00128583	0.0958924	-0.542141	0.00116622	0.0176077
ENSDARG00000091015	CR381544.2	0.456536	0.0658097	NA	1.01686	0.00116725	0.0176109
ENSDARG00000099385	lsp1b	0.405665	0.0625611	0.471291	0.704014	0.00117075	0.0176515
ENSDARG00000104541	msh6	-0.559688	0.0173517	0.309522	-0.787786	0.00117348	0.0176803
ENSDARG00000024877	ptgr1	-0.477825	0.0238289	0.346988	-0.88385	0.00117728	0.017725
ENSDARG00000098764	musk	0.722166	0.00397662	0.165748	0.780971	0.00118026	0.0177575
ENSDARG00000075296	fam83c	0.338676	0.150568	0.6108	0.866635	0.00118655	0.0178397
ENSDARG00000042859	slc5a6a	0.575152	0.0234967	0.345998	0.826291	0.00119335	0.0179054
ENSDARG00000059824	soat2	0.641943	0.0149452	0.293164	0.831495	0.00119342	0.0179054
ENSDARG00000060069	isoc1	0.474704	0.0377977	0.408427	0.720993	0.00119295	0.0179054
ENSDARG00000076290	calr	-0.352993	0.098304	0.546339	-0.683648	0.00119601	0.0179318
ENSDARG00000045003	plvapb	0.439102	0.0250039	0.35321	0.579202	0.00119871	0.0179598
ENSDARG00000070231	polh	-0.453499	0.0390771	0.408505	-0.849651	0.00119983	0.017964
ENSDARG00000035607	ankle2	-0.678597	0.00225604	0.1275	-0.664736	0.0012044	0.01802
ENSDARG00000010603	kctd9b	-0.586298	0.00879216	0.237899	-0.701422	0.00120582	0.0180287
ENSDARG00000016676	gnao1a	-0.549256	0.0102163	0.250076	-0.681946	0.00120707	0.0180349
ENSDARG00000044251	rasgef1bb	0.148906	0.461362	0.817001	0.590176	0.00120983	0.018051
ENSDARG00000054879	six3b	-0.272932	0.187538	0.647912	-0.693917	0.00120962	0.018051
ENSDARG00000033380	gyg2	0.391701	0.188987	0.648304	0.938866	0.00121311	0.0180874
ENSDARG00000003217	urb2	0.566107	0.011377	0.262739	0.68838	0.00121801	0.0181278
ENSDARG00000044562	cycsb	0.260061	0.25962	0.699067	0.580301	0.00121818	0.0181278
ENSDARG00000045557	socs2	0.278282	0.282823	0.717402	0.766116	0.00121834	0.0181278
ENSDARG00000024278	adh8b	-0.328703	0.111441	0.565322	-0.722228	0.00121999	0.0181397
ENSDARG00000068888	klhl41a	0.473758	0.0586941	0.463958	0.771566	0.00122898	0.0182608
ENSDARG00000016364	gna15.1	0.504933	0.034505	0.397122	0.781958	0.00123228	0.0182806
ENSDARG00000056954	si:dkeyp-38g8.5	-0.678961	0.00502571	0.187493	-0.738993	0.00123211	0.0182806
ENSDARG00000116430	si:ch73-329n5.2	0.986086	0.00122642	0.094278	0.985695	0.00123286	0.0182806
ENSDARG00000037640	aurkb	-0.504158	0.0485239	0.43631	-0.863898	0.00123455	0.0182931
ENSDARG00000023157	cbln10	-0.238218	0.235063	0.683501	-0.898674	0.00123758	0.0183002
ENSDARG00000096717	AL732488.2	0.469624	0.0387328	0.408505	0.691747	0.0012366	0.0183002
ENSDARG00000102624	kif22	-0.439573	0.0391906	0.408505	-0.649147	0.00123714	0.0183002
ENSDARG00000029234	stxbp5b	0.39169	0.0796742	0.516096	0.723449	0.0012405	0.0183057
ENSDARG00000069013	prdx4	-0.422133	0.042567	0.41638	-0.802055	0.00123948	0.0183057
ENSDARG00000091235	CABZ01015525.1	0.471313	0.0753222	0.504521	0.956044	0.00124045	0.0183057
ENSDARG00000093000	si:dkeyp-77c8.2	0.408362	0.0837939	0.523771	0.844649	0.0012415	0.0183078
ENSDARG00000092064	si:dkey-117n7.4	-0.66212	0.0374211	0.406236	-0.902427	0.00124537	0.0183523
ENSDARG00000039020	fbxo5	-0.578171	0.0392681	0.408505	-0.904533	0.00124707	0.0183649
ENSDARG00000076025	dgkzb	0.597443	0.00967606	0.24553	0.717545	0.00125132	0.0184149
ENSDARG00000070037	rgs8	-0.141594	0.360008	0.764942	-0.758484	0.001256	0.0184711
ENSDARG00000007081	pias4a	-0.381381	0.0493062	0.438152	-0.586435	0.0012602	0.0185175
ENSDARG00000103840	lrrc8db	0.573144	0.00764749	0.225386	0.645817	0.00126087	0.0185175
ENSDARG00000009871	snrpc	-0.353891	0.117901	0.570522	-0.799997	0.00126373	0.0185393
ENSDARG00000088612	si:ch211-153b23.7	0.35615	0.207983	0.663054	1.03734	0.00126408	0.0185393
ENSDARG00000043309	obscna	0.380306	0.0608792	0.467479	0.778624	0.00126898	0.0185866
ENSDARG00000060597	zgc:158659	0.394218	0.0707703	0.493057	0.706633	0.00126903	0.0185866
ENSDARG00000040700	nab1b	0.455648	0.0983514	0.546388	0.885085	0.00127029	0.0185923
ENSDARG00000100598	CABZ01109081.1	-0.491041	0.0501086	0.440325	-0.76551	0.00127159	0.0185988
ENSDARG00000040156	grm4	-0.490102	0.0258267	0.358893	-0.672639	0.00128012	0.0187081
ENSDARG00000104789	dele1	0.500138	0.0181787	0.312337	0.622031	0.00128081	0.0187081
ENSDARG00000060951	polg	-0.4659	0.042673	0.41646	-0.743712	0.00129491	0.0189013
ENSDARG00000028523	inip	-0.573444	0.023835	0.346988	-0.867666	0.00129898	0.018935
ENSDARG00000091558	si:ch211-251f6.7	-0.26006	0.028367	0.368374	-0.776324	0.0012989	0.018935
ENSDARG00000077419	nectin4a	0.761272	0.00176868	0.112509	0.728742	0.00130437	0.0189963
ENSDARG00000101982	spryd3	0.492779	0.0326886	0.388635	0.731932	0.00130495	0.0189963
ENSDARG00000017014	ywhae2	0.500995	0.0196977	0.32191	0.665941	0.00130657	0.0190071
ENSDARG00000105285	FAT4	-0.410997	0.0673794	0.484951	-0.687018	0.00130848	0.019022
ENSDARG00000011404	fen1	-0.231008	0.298469	0.729047	-0.667211	0.00131363	0.0190839
ENSDARG00000036104	myo1g	0.23529	0.242563	NA	0.931332	0.00131544	0.0190974
ENSDARG00000002197	pygl	-0.266252	0.167658	0.630983	-0.645715	0.00132012	0.0191524
ENSDARG00000004078	acsl4a	0.485907	0.0110601	0.258907	0.56647	0.0013214	0.0191581
ENSDARG00000000796	nr4a1	0.506243	0.0658548	0.481236	0.766993	0.00133052	0.0192774
ENSDARG00000074379	knstrn	-0.432965	0.144697	0.606086	-0.932658	0.00133345	0.0193068
ENSDARG00000114444	CABZ01079081.1	0.701633	0.00603614	0.201694	0.814816	0.00133893	0.0193731
ENSDARG00000035257	akr1a1a	-0.293585	0.157579	0.61869	-0.957198	0.00134442	0.0194394
ENSDARG00000071679	mydgf	-0.460808	0.0224392	0.339205	-0.635719	0.00134684	0.0194613
ENSDARG00000062696	dgkg	0.102035	0.635814	0.892471	0.765604	0.00135334	0.0195422
ENSDARG00000005551	hnrnph1l	-0.549155	0.00325837	0.148976	-0.542988	0.00135749	0.0195497
ENSDARG00000038882	smc4	-0.493699	0.0581236	0.463404	-0.809152	0.00135715	0.0195497
ENSDARG00000068152	malt3	0.4426	0.0817165	0.519329	0.802409	0.00135639	0.0195497
ENSDARG00000068432	si:dkey-56m19.5	-0.273149	0.121433	0.576592	-0.512683	0.00135695	0.0195497
ENSDARG00000009020	cnr1	0.346783	0.160442	0.621246	0.743748	0.00136568	0.0196414
ENSDARG00000041926	dlg4a	0.435163	0.0560329	0.457051	0.737175	0.00136505	0.0196414
ENSDARG00000018618	cpsf6	-0.535114	0.0108087	0.256635	-0.665976	0.001369	0.0196759
ENSDARG00000105153	ifitm5	-0.252301	0.26471	0.704738	-0.931636	0.00137634	0.0197682
ENSDARG00000069318	efr3bb	0.641174	0.0090912	0.240468	0.767348	0.00137773	0.0197751
ENSDARG00000061591	abcb10	0.423573	0.0427844	0.41646	0.623189	0.00138196	0.0198225
ENSDARG00000075827	f7i	-0.582562	0.0129516	0.273523	-0.9748	0.00138381	0.0198358
ENSDARG00000068691	kctd4	-0.26305	0.205455	0.660339	-0.715827	0.00139502	0.0199832
ENSDARG00000079756	peak1	0.456861	0.0487992	0.436621	0.718292	0.00140228	0.0200738
ENSDARG00000090895	kansl1a	-0.381367	0.0473318	0.433401	-0.610555	0.00140502	0.0200997
ENSDARG00000007025	ttc9c	-0.49088	0.0231437	0.343516	-0.815953	0.00140896	0.0201427
ENSDARG00000009443	zgc:92137	-0.482423	0.015276	0.295466	-0.916436	0.00141028	0.0201481
ENSDARG00000034700	vegfab	0.494247	0.0263565	0.360247	0.668381	0.00141287	0.0201719
ENSDARG00000039041	sfrp5	-0.235584	0.334264	0.752791	-0.726262	0.00141394	0.0201737
ENSDARG00000015161	zgc:92664	-0.225424	0.269526	0.708455	-0.754621	0.00141528	0.0201794
ENSDARG00000016479	ugt5a1	0.695552	0.0167665	0.308561	0.884144	0.00142031	0.0202244
ENSDARG00000057879	p3h3	-0.411866	0.0720417	0.496678	-0.69572	0.00141957	0.0202244
ENSDARG00000052496	arhgap45a	0.38468	0.0967448	0.543926	0.8143	0.00143336	0.0203967
ENSDARG00000007241	mycb	-0.688914	0.000892941	0.0787805	-0.640971	0.00143936	0.0204416
ENSDARG00000041113	wdr18	-0.415146	0.0675456	0.484951	-0.662945	0.0014383	0.0204416
ENSDARG00000057465	gfpt1	0.406424	0.0793109	0.515346	0.712025	0.00143889	0.0204416
ENSDARG00000033160	nr1d1	-0.442152	0.00238427	0.130369	-0.480756	0.00144675	0.0205329
ENSDARG00000090873	ccl34a.4	0.785222	0.00840338	0.234475	0.926408	0.00145426	0.020626
ENSDARG00000057927	rps6ka3b	0.345512	0.138819	0.598844	0.765438	0.00145922	0.0206706
ENSDARG00000068128	ppp1r15b	0.552255	0.0373845	0.406236	0.802768	0.00146029	0.0206706
ENSDARG00000076246	prune	0.393248	0.0859059	0.526295	0.725939	0.00146012	0.0206706
ENSDARG00000014479	ptf1a	-0.101082	0.540056	0.851348	-0.870376	0.00146379	0.0207064
ENSDARG00000078640	fam117aa	-0.321623	0.144357	0.605917	-0.641398	0.00146474	0.0207064
ENSDARG00000059888	ago3a	0.194589	0.316845	0.740772	0.754987	0.00146674	0.0207075
ENSDARG00000099238	rasd4	-0.211071	0.351022	0.760439	-0.660511	0.00146672	0.0207075
ENSDARG00000086173	relb	0.375544	0.0885054	0.531473	0.683126	0.00146802	0.020712
ENSDARG00000088717	ecrg4b	-0.397414	0.0825802	0.521454	-0.838864	0.00147007	0.0207273
ENSDARG00000040815	tsku	0.445237	0.0343656	0.396793	0.596737	0.00147206	0.0207418
ENSDARG00000020845	tns1b	0.27201	0.18568	0.647222	0.655728	0.00147381	0.0207529
ENSDARG00000020219	dld	-0.421547	0.0491927	0.437696	-0.646032	0.00147765	0.0207816
ENSDARG00000103720	zgc:162730	0.274644	0.227659	0.679451	0.632738	0.00147778	0.0207816
ENSDARG00000100625	si:ch73-197b13.1	0.764235	0.000939139	0.080268	0.675745	0.00148188	0.0208256
ENSDARG00000102265	smarcal1	-0.543843	0.032556	0.387475	-0.83454	0.00148418	0.0208444
ENSDARG00000087417	zdhhc5b	0.479771	0.0409711	0.411353	0.744744	0.0014914	0.0209274
ENSDARG00000091058	sting1	0.798428	0.0115025	0.262739	0.98967	0.00149203	0.0209274
ENSDARG00000099371	cygb1	0.641115	0.00411112	0.168753	0.66186	0.00149336	0.0209323
ENSDARG00000105046	ccnf	-0.408193	0.0945958	0.541155	-0.752488	0.00149479	0.0209387
ENSDARG00000011770	dhrs12	-0.297341	0.114264	0.5678	-0.593804	0.00149684	0.0209539
ENSDARG00000102948	crb3a	0.142223	0.495195	0.83386	0.806769	0.00149971	0.0209804
ENSDARG00000069295	bcl6ab	0.175257	0.422033	0.799285	-0.708087	0.00150276	0.0210094
ENSDARG00000112493	BX088712.5	0.761757	0.00261012	0.136039	0.838025	0.00150825	0.0210725
ENSDARG00000034982	zcchc8	-0.418858	0.0391047	0.408505	-0.597576	0.00151464	0.021148
ENSDARG00000021309	rhoca	0.303138	0.156114	0.616837	0.634257	0.00151901	0.0211847
ENSDARG00000041062	calb2a	-0.385078	0.0616524	0.468587	-0.723046	0.00151924	0.0211847
ENSDARG00000095200	si:ch211-197e7.1	0.616951	0.0082289	0.232181	0.73244	0.00152638	0.0212706
ENSDARG00000055133	cenpf	-0.172396	0.622506	0.887753	-0.757829	0.00153501	0.0213769
ENSDARG00000075831	slc7a8a	0.287694	0.135884	0.594979	0.572537	0.00154024	0.0214359
ENSDARG00000001734	fkbp8	-0.298718	0.123442	0.578093	-0.629423	0.001544	0.0214744
ENSDARG00000013750	eno1b	-0.419977	0.0524568	0.445924	-0.721975	0.00154642	0.0214803
ENSDARG00000091535	ccser2b	0.447955	0.0509839	0.442315	0.784058	0.0015457	0.0214803
ENSDARG00000057992	fstb	0.378048	0.0628332	0.471952	0.596482	0.00154795	0.0214877
ENSDARG00000045064	ablim1b	0.468723	0.0392861	0.408505	0.693163	0.00155001	0.0215025
ENSDARG00000088590	pxna	-0.3887	0.0494409	0.438391	-0.606171	0.00155253	0.0215088
ENSDARG00000088967	wnk4b	0.38219	0.0524676	0.445924	0.57016	0.00155182	0.0215088
ENSDARG00000098174	ACADSB	-0.416777	0.0222587	0.338316	-0.784621	0.00155347	0.0215088
ENSDARG00000117335	LO018608.1	0.457921	0.109935	0.563233	0.890651	0.00155487	0.0215144
ENSDARG00000039880	arpp19b	-0.459995	0.0356709	0.401189	-0.654621	0.00156089	0.0215838
ENSDARG00000061985	rbm47	0.541518	0.00431611	0.173764	0.549627	0.00156228	0.0215892
ENSDARG00000045123	oplah	-0.540271	0.00924136	0.240828	-0.632847	0.00156603	0.0216255
ENSDARG00000073761	myo19	0.784637	0.00126391	0.0951789	0.734306	0.00156692	0.0216255
ENSDARG00000033604	lrpap1	-0.36872	0.0622149	0.470412	-0.592918	0.00156839	0.0216319
ENSDARG00000059997	sv2ca	0.542966	0.0185431	0.313899	0.744051	0.00157234	0.0216725
ENSDARG00000035330	taf1	-0.490407	0.0108377	0.256635	-0.563594	0.00157795	0.0217276
ENSDARG00000059067	jupb	0.498641	0.0369613	0.405917	0.736942	0.00157933	0.0217276
ENSDARG00000062518	ulk1a	0.0987147	0.599974	0.877495	0.649733	0.00157936	0.0217276
ENSDARG00000061248	xylt1	0.489927	0.0276674	0.364881	0.704123	0.00158091	0.0217349
ENSDARG00000003938	rpa1	-0.464572	0.0245138	0.350194	-0.611236	0.00159111	0.0218612
ENSDARG00000038225	nras	0.515325	0.0141361	0.2864	0.623775	0.00159467	0.0218963
ENSDARG00000067815	CABZ01060891.1	0.490485	0.0237367	0.346988	0.760051	0.00159652	0.0219076
ENSDARG00000022466	clcn5b	0.398961	0.0795383	0.515891	0.670741	0.0015987	0.0219236
ENSDARG00000003531	tcea1	-0.244191	0.217636	0.670608	-0.600701	0.00160066	0.0219285
ENSDARG00000093022	selenoh	-0.467434	0.0371941	0.406236	-0.701869	0.00160109	0.0219285
ENSDARG00000088708	ngfra	0.57666	0.00871087	0.237585	0.672631	0.00162552	0.0222442
ENSDARG00000116789	CR352310.2	0.720165	0.0129931	0.273523	0.914171	0.00162621	0.0222442
ENSDARG00000017294	gnai2b	-0.49683	0.00735254	0.218581	-0.547208	0.00162841	0.0222491
ENSDARG00000042861	ltk	0.476905	0.0394272	0.408505	0.70588	0.00162869	0.0222491
ENSDARG00000061635	myo5aa	0.291689	0.158589	0.620051	0.635289	0.00162967	0.0222491
ENSDARG00000036082	tph1b	0.636365	0.0192747	0.320198	0.816453	0.00164055	0.0223834
ENSDARG00000017785	zgc:158689	0.541313	0.0316261	0.383062	0.78671	0.00164191	0.0223878
ENSDARG00000053301	insm1b	-0.429159	0.0437771	0.420283	-0.764995	0.00164781	0.0224194
ENSDARG00000054155	pcna	-0.324168	0.180848	0.644116	-0.754338	0.00164924	0.0224194
ENSDARG00000055124	ccnl1a	0.254393	0.180417	0.643717	0.577832	0.00165152	0.0224194
ENSDARG00000088178	tp53inp2	-0.434209	0.0428679	0.416736	-0.676043	0.001651	0.0224194
ENSDARG00000097691	pclaf	-0.653775	0.0129675	0.273523	-0.868534	0.00164902	0.0224194
ENSDARG00000102640	pdia3	-0.449638	0.020355	0.326493	-0.60047	0.00164886	0.0224194
ENSDARG00000105630	alpk3b	0.465242	0.0845627	0.524997	0.881402	0.00165075	0.0224194
ENSDARG00000011273	tlx2	-0.45217	0.0382538	0.408505	-0.69644	0.00165655	0.0224593
ENSDARG00000021372	tob1b	0.350702	0.103288	0.552492	0.598171	0.00165565	0.0224593
ENSDARG00000015610	tubg1	-0.303428	0.14636	0.607826	-0.676898	0.00166003	0.022467
ENSDARG00000039077	tyr	0.685454	0.00211225	0.124684	0.669161	0.00166024	0.022467
ENSDARG00000104283	cdc42bpaa	0.348793	0.112055	0.566214	0.725409	0.0016595	0.022467
ENSDARG00000011334	ncaldb	-0.340843	0.115105	0.568621	-0.69963	0.00166477	0.0225141
ENSDARG00000029242	fbxo3	-0.461963	0.0392643	0.408505	-0.688296	0.00166794	0.0225287
ENSDARG00000046019	snai1b	-0.428002	0.0915496	0.53916	-0.76787	0.00166741	0.0225287
ENSDARG00000042210	sema3ab	0.480479	0.0342307	0.396793	0.718407	0.00167318	0.0225711
ENSDARG00000101778	ca5a	0.502399	0.0628017	0.471952	0.804918	0.00167236	0.0225711
ENSDARG00000103259	opn4xb	0.732428	0.00615819	0.202403	0.870077	0.00167705	0.0226091
ENSDARG00000013687	cilp2	0.37863	0.108481	0.561967	0.721841	0.00168592	0.0226756
ENSDARG00000016773	cishb	0.131166	0.679809	0.908209	0.831845	0.00168418	0.0226756
ENSDARG00000062003	myo5b	-0.507052	0.010835	0.256635	-0.589552	0.00168466	0.0226756
ENSDARG00000097389	BX530407.4	0.556717	0.0525103	0.445924	0.908879	0.00168619	0.0226756
ENSDARG00000105178	erc2	0.27586	0.19725	0.653131	0.693582	0.00168746	0.0226786
ENSDARG00000045248	h3f3d	-0.353129	0.0819006	0.519428	-0.680119	0.00169268	0.0227345
ENSDARG00000023627	ggps1	-0.644009	0.000826909	0.0747844	-0.548483	0.00169818	0.0227658
ENSDARG00000033987	rsrc1	-0.554299	0.00987018	0.247134	-0.714498	0.00169758	0.0227658
ENSDARG00000090617	ctif	0.0898522	0.59805	0.876642	0.760796	0.00169665	0.0227658
ENSDARG00000015156	fbln2	-0.312653	0.126788	0.582075	-0.592951	0.00170242	0.0227823
ENSDARG00000017947	ptk6a	0.566789	0.0419795	0.41391	0.90291	0.0017047	0.0227823
ENSDARG00000027657	crhb	0.252763	0.570675	0.865862	0.866945	0.00170058	0.0227823
ENSDARG00000038826	jph1b	0.31062	0.138107	0.598844	0.611458	0.00170405	0.0227823
ENSDARG00000102076	spink2.1	0.720172	0.0360904	0.402912	0.992938	0.00170289	0.0227823
ENSDARG00000100188	rnps1	-0.186328	0.31793	0.741501	-0.627429	0.00170915	0.0228275
ENSDARG00000063375	pter	-0.347347	0.125751	0.58062	-0.765965	0.00171801	0.0229174
ENSDARG00000105120	gab2	0.513763	0.0252512	0.35499	0.712449	0.00171787	0.0229174
ENSDARG00000037012	slc3a2b	0.203714	0.386471	0.780448	0.615284	0.00171986	0.0229194
ENSDARG00000094678	si:dkey-9i23.6	0.703287	0.019743	0.321972	0.925976	0.00172029	0.0229194
ENSDARG00000059474	mlxip	0.424789	0.0580391	0.463404	0.698793	0.00172365	0.02295
ENSDARG00000099804	CABZ01059119.1	0.590186	0.018541	0.313899	0.76322	0.00172751	0.0229872
ENSDARG00000042824	nfe2l2a	0.602532	0.0012041	0.0940717	0.527642	0.00173101	0.0230196
ENSDARG00000087393	prr11	-0.454674	0.164596	0.626774	-0.901291	0.00174705	0.0232064
ENSDARG00000101584	CU467822.2	-0.332321	0.110006	0.563453	-0.606927	0.00174722	0.0232064
ENSDARG00000074867	stim2a	0.690412	0.00512881	0.188606	0.742035	0.00175737	0.0233268
ENSDARG00000004713	mad2l1	-0.230987	0.353549	0.761888	-0.816482	0.00175898	0.0233339
ENSDARG00000014320	gucy2c	-0.444652	0.0400474	0.409808	-0.750545	0.0017625	0.0233431
ENSDARG00000037895	ramp2	0.658123	0.00579095	0.197694	0.695815	0.0017609	0.0233431
ENSDARG00000046014	kcna6a	0.61028	0.0483018	0.436068	0.914965	0.00176406	0.0233431
ENSDARG00000098013	si:ch211-130m23.5	-0.330602	0.147986	0.609767	-0.734162	0.0017651	0.0233431
ENSDARG00000102773	cacna1da	0.292554	0.162021	0.62347	0.633983	0.00176372	0.0233431
ENSDARG00000068192	taf4a	-0.538835	0.00705452	0.215026	-0.584646	0.00176699	0.0233538
ENSDARG00000096271	march7	-0.272297	0.244731	0.690299	-0.661245	0.00177604	0.023459
ENSDARG00000004576	plk4	-0.386306	0.142432	0.602531	-0.819086	0.00178373	0.0235462
ENSDARG00000022139	ocstamp	0.697377	0.00477625	NA	0.708854	0.00179356	0.0236408
ENSDARG00000093381	tgm2l	0.460229	0.0600177	0.466721	0.792113	0.00179297	0.0236408
ENSDARG00000095475	BX649377.1	0.424115	0.0476707	NA	0.909144	0.0017942	0.0236408
ENSDARG00000075046	rnf151	0.391995	0.00769469	NA	0.50692	0.00179796	0.0236759
ENSDARG00000020072	thbs4b	0.325602	0.106654	0.559404	0.604594	0.00180714	0.0237532
ENSDARG00000045306	slc51a	0.671168	0.00268791	0.136386	0.622327	0.00180683	0.0237532
ENSDARG00000099969	zgc:152863	0.58944	0.0273362	0.36408	0.785542	0.00180578	0.0237532
ENSDARG00000079467	si:ch73-15b2.5	-0.456088	0.0622031	0.470412	-0.783915	0.00181339	0.0238208
ENSDARG00000014233	sept8b	-0.41207	0.0584228	0.463958	-0.684895	0.0018193	0.023833
ENSDARG00000017494	tgfbr1a	0.693063	0.0114396	0.262739	0.837254	0.00181985	0.023833
ENSDARG00000042732	tmem189	0.599051	0.00444593	0.177171	0.614203	0.00181751	0.023833
ENSDARG00000045580	lum	-0.198372	0.358448	0.764526	-0.612619	0.00181892	0.023833
ENSDARG00000078966	rbm15b	-0.486869	0.0254255	0.355974	-0.757982	0.00181923	0.023833
ENSDARG00000041908	usp39	-0.401741	0.0809426	0.517678	-0.700624	0.00182414	0.0238456
ENSDARG00000089917	sh3tc2	0.368464	0.0648779	0.477938	0.608299	0.00182239	0.0238456
ENSDARG00000103056	itga4	0.397087	0.069419	0.489497	0.739085	0.00182385	0.0238456
ENSDARG00000099312	jpt1b	-0.442261	0.0344597	0.397122	-0.655441	0.0018329	0.0239457
ENSDARG00000045015	cyp27b1	-0.642163	0.0104005	0.251515	-0.799146	0.0018372	0.0239872
ENSDARG00000040258	si:ch73-340m8.2	0.634728	0.0162127	0.303552	0.816547	0.0018389	0.0239949
ENSDARG00000011594	smarcb1b	-0.404866	0.0560519	0.457051	-0.637857	0.00184125	0.024011
ENSDARG00000005690	slc25a23a	0.393015	0.069612	0.489987	0.642444	0.00184651	0.0240651
ENSDARG00000075813	asphd1	-0.356653	0.0754479	0.504968	-0.704143	0.00186692	0.024313
ENSDARG00000098189	si:dkey-16p6.1	0.708797	0.00652812	0.209003	0.804719	0.00186779	0.024313
ENSDARG00000089742	fam161a	0.430521	0.0482056	0.436009	0.665885	0.00186901	0.0243141
ENSDARG00000053570	AL590151.1	0.686853	0.00818453	0.232181	0.856693	0.00187289	0.0243498
ENSDARG00000028478	si:ch211-173n18.3	0.576762	0.0243755	0.349883	0.715716	0.00187782	0.0243916
ENSDARG00000056245	zgc:162952	0.629484	0.0118434	0.265976	0.830211	0.00187837	0.0243916
ENSDARG00000068434	h3f3b.1	-0.175927	0.370142	0.77056	-0.74017	0.00188048	0.0244043
ENSDARG00000094537	si:ch211-137i24.12	0.762411	0.00667156	0.20927	0.826711	0.00188437	0.0244357
ENSDARG00000096920	si:zfos-375h5.1	0.502011	0.0258086	0.358885	0.705369	0.00188517	0.0244357
ENSDARG00000062865	mras	0.58428	0.00906452	0.240468	0.661646	0.00189208	0.0245106
ENSDARG00000017665	snrkb	0.329021	0.187359	0.647912	0.696023	0.00189327	0.0245112
ENSDARG00000074363	TTC9	0.382507	0.0877765	0.530675	0.64142	0.00190051	0.0245902
ENSDARG00000025436	msrb1a	0.60326	0.00307667	0.147586	0.575842	0.00190647	0.0246377
ENSDARG00000100651	PDCL3	0.284462	0.191048	0.649599	0.631301	0.00190642	0.0246377
ENSDARG00000076560	apbb1	0.499561	0.0265102	0.360803	0.704192	0.00190873	0.024652
ENSDARG00000015559	fstl1a	0.390496	0.070196	0.491732	0.618059	0.00191265	0.0246583
ENSDARG00000019713	oatx	-0.380099	0.141215	0.602531	-0.836401	0.0019113	0.0246583
ENSDARG00000097884	CU928013.1	-0.615756	0.0101358	0.24949	-0.72424	0.00191261	0.0246583
ENSDARG00000090833	igfbp6b	0.657109	0.0153733	0.296431	0.847224	0.00191681	0.0246971
ENSDARG00000068966	si:ch211-261n11.7	-0.413316	0.0119768	0.26699	-0.515581	0.0019232	0.0247646
ENSDARG00000013360	sh3gl3a	0.662306	0.00721799	0.216843	0.723168	0.00192595	0.024767
ENSDARG00000069293	ahsg2	-0.52747	0.0854822	NA	-0.987042	0.00192488	0.024767
ENSDARG00000089428	rab12	0.681421	0.00251032	0.133127	0.66362	0.00192798	0.024767
ENSDARG00000100753	CABZ01076275.1	0.224976	0.285315	0.718525	0.648428	0.0019277	0.024767
ENSDARG00000031198	hmg20a	-0.660605	0.00383031	0.160771	-0.706191	0.00193149	0.0247825
ENSDARG00000058679	zgc:114104	-0.520069	0.0121042	0.268034	-0.685965	0.00193144	0.0247825
ENSDARG00000067829	ppargc1a	0.165278	0.454706	0.815131	0.637762	0.00193444	0.024791
ENSDARG00000079839	arrdc1b	0.490139	0.0697885	0.490672	0.803559	0.00193446	0.024791
ENSDARG00000100231	ccdc135	0.268976	0.304101	0.73348	0.788702	0.00194104	0.0248605
ENSDARG00000078133	kdm2ab	-0.415335	0.0235979	0.346468	-0.520837	0.0019448	0.0248939
ENSDARG00000039325	pmepa1	0.20719	0.293811	0.724726	0.849188	0.00194945	0.0249238
ENSDARG00000070620	grin2db	0.303418	0.12985	0.587136	0.637659	0.00194853	0.0249238
ENSDARG00000114309	BX005421.3	0.614787	0.0214571	0.332566	0.815088	0.00195388	0.0249656
ENSDARG00000087093	si:ch211-157c3.4	-0.134995	0.468825	0.819839	-0.626014	0.00195548	0.0249712
ENSDARG00000042835	tfdp2	-0.52334	0.0175621	0.3106	-0.66414	0.0019614	0.0250319
ENSDARG00000059651	cidec	0.688158	0.031663	0.383079	0.905052	0.00196422	0.0250383
ENSDARG00000104981	SLC45A4	0.333368	0.147873	0.609767	0.785948	0.00196313	0.0250383
ENSDARG00000008306	rdh5	0.755465	0.00421475	0.171973	0.776796	0.00196673	0.0250555
ENSDARG00000095743	sox11b	-0.377736	0.056947	0.46064	-0.551775	0.00197206	0.0251062
ENSDARG00000104370	esm1	0.129874	0.571598	0.866391	0.841376	0.00197305	0.0251062
ENSDARG00000079705	si:ch211-152p11.4	0.700945	0.00707461	0.215056	0.770575	0.00197716	0.0251437
ENSDARG00000059472	arhgap31	0.47404	0.0396497	0.409237	0.712136	0.00198327	0.0252066
ENSDARG00000016704	pbld	-0.358971	0.0959759	0.543294	-0.804901	0.0019895	0.0252558
ENSDARG00000038386	ascl1a	-0.246129	0.26187	0.701803	-0.763967	0.00198901	0.0252558
ENSDARG00000014943	kif23	-0.535897	0.0133337	0.277702	-0.600393	0.00201828	0.0255653
ENSDARG00000031243	snai3	0.200709	0.889911	0.975306	1.09658	0.00201862	0.0255653
ENSDARG00000098075	sh3bgrl3	-0.227166	0.21511	0.669111	-0.536702	0.00201684	0.0255653
ENSDARG00000105117	sdad1	0.430465	0.0357181	0.401189	0.584774	0.00201709	0.0255653
ENSDARG00000015002	cdh4	-0.393067	0.0789164	0.515187	-0.683392	0.00202201	0.0255932
ENSDARG00000041505	itm2bb	0.58387	0.00321074	0.148453	0.555867	0.00202477	0.025613
ENSDARG00000058574	abcg2c	-0.385292	0.0716801	0.495803	-0.72321	0.00202857	0.0256459
ENSDARG00000053454	cntn3b	0.497931	0.0285052	0.368374	0.71131	0.00203022	0.0256517
ENSDARG00000039931	slc25a33	0.473794	0.116913	0.569414	0.820536	0.00203712	0.0256937
ENSDARG00000091996	tcnbb	0.620872	0.00808998	0.23099	0.685027	0.00203618	0.0256937
ENSDARG00000103994	ppiab	-0.586021	0.00524885	0.19045	-0.742681	0.00203649	0.0256937
ENSDARG00000095126	si:dkey-82i20.2	-0.526436	0.0318186	0.38382	-0.834884	0.00204292	0.0257518
ENSDARG00000060004	fzd7a	-0.383539	0.0444386	0.422493	-0.571006	0.00204587	0.0257739
ENSDARG00000031136	moxd1	0.658478	0.010675	0.256037	0.775462	0.00205486	0.0258721
ENSDARG00000034940	slc1a7a	0.669252	0.00954868	0.244518	0.870813	0.00205636	0.0258757
ENSDARG00000074531	spag9a	0.258116	0.234746	0.683405	0.719839	0.0020615	0.0259195
ENSDARG00000088741	BX322530.1	0.478433	0.0390417	0.408505	0.676104	0.00206224	0.0259195
ENSDARG00000037061	aldh9a1b	-0.474836	0.0351916	0.400017	-0.640199	0.00206967	0.0259886
ENSDARG00000037554	arhgef3l	-0.589043	0.00719392	0.216843	-0.646423	0.00207016	0.0259886
ENSDARG00000058984	rad23ab	0.48076	0.0431006	0.417279	0.687499	0.00207769	0.0260539
ENSDARG00000103462	dvl3b	0.517317	0.016275	0.303765	0.643599	0.00207778	0.0260539
ENSDARG00000039669	GFUS	0.566033	0.00902992	0.240468	0.621245	0.00208036	0.0260712
ENSDARG00000098653	BX957252.1	0.598803	0.00971202	0.245594	0.793175	0.00208233	0.0260806
ENSDARG00000055792	foxo4	0.311426	0.142054	0.602531	0.635539	0.00208361	0.0260815
ENSDARG00000101260	GPATCH2	0.431718	0.0427983	0.41646	0.643757	0.0020925	0.0261775
ENSDARG00000069045	chtf8	-0.447196	0.0911574	0.538623	-0.883497	0.00211092	0.0263926
ENSDARG00000077385	rgs19	0.20978	0.327037	0.747299	0.789969	0.00212749	0.0265844
ENSDARG00000100265	rhcgb	0.313572	0.210705	0.665004	0.660051	0.00213311	0.0266392
ENSDARG00000012177	rab4b	0.622998	0.0112983	0.262427	0.713369	0.0021356	0.0266547
ENSDARG00000014246	jag2a	0.4972	0.034807	0.398866	0.75433	0.00214346	0.0267195
ENSDARG00000020645	slc7a3a	0.239112	0.197007	0.653131	0.521843	0.00214575	0.0267195
ENSDARG00000058480	chtf18	-0.54126	0.0311415	0.380917	-0.717279	0.0021435	0.0267195
ENSDARG00000059298	spcs1	-0.259531	0.191724	0.649599	-0.73211	0.00214515	0.0267195
ENSDARG00000035538	atp6v0a2a	-0.383607	0.0922873	0.53916	-0.651032	0.00215116	0.0267714
ENSDARG00000042409	RALGDS	0.436927	0.0882654	0.531134	0.765601	0.00215777	0.0268381
ENSDARG00000055731	si:dkeyp-69e1.8	0.347593	0.15543	0.615932	0.799733	0.00216224	0.0268782
ENSDARG00000075229	slc46a2	0.810736	0.00792786	0.229523	0.900996	0.00216452	0.026891
ENSDARG00000043243	prkchb	0.598566	0.0307648	0.379677	0.810537	0.00217212	0.0269698
ENSDARG00000042147	rbbp5	-0.520246	0.0238879	0.347265	-0.703476	0.00217721	0.0270175
ENSDARG00000105490	rph3ab	0.391339	0.0736768	0.499647	0.708084	0.00218083	0.0270468
ENSDARG00000037318	ddost	-0.311709	0.0988794	0.547503	-0.574484	0.00218363	0.027066
ENSDARG00000062909	furina	0.301544	0.172786	0.634869	0.654579	0.0021849	0.0270661
ENSDARG00000006266	stat1a	0.441632	0.0475314	0.433475	0.642753	0.00218755	0.0270834
ENSDARG00000018891	rnaseh2a	-0.507245	0.0273037	0.36408	-0.73343	0.00219708	0.0271857
ENSDARG00000102758	FO704661.1	0.915631	0.00322237	0.148453	0.860959	0.00220159	0.0272102
ENSDARG00000104045	tlr22	0.607393	0.0223701	0.339011	0.827117	0.00220159	0.0272102
ENSDARG00000004633	epn3b	0.304178	0.249401	0.693708	0.818218	0.00221396	0.0273474
ENSDARG00000039661	slc36a4	0.362481	0.067537	0.484951	0.569903	0.00221572	0.0273535
ENSDARG00000079378	phldb1b	0.409803	0.0502978	0.440769	0.616572	0.00221832	0.0273698
ENSDARG00000012405	col1a1a	-0.225981	0.263105	0.70318	-0.67871	0.00221961	0.0273701
ENSDARG00000019646	twist3	-0.485598	0.0320293	0.385099	-0.75503	0.00222139	0.0273763
ENSDARG00000080010	adh5	-0.364482	0.0628191	0.471952	-0.805058	0.00222326	0.0273837
ENSDARG00000075559	ppm1g	-0.408527	0.0430891	0.417279	-0.567865	0.00222706	0.0274071
ENSDARG00000092778	si:ch73-338o16.4	0.52355	0.0723079	0.497384	0.953014	0.0022277	0.0274071
ENSDARG00000006983	celf3b	0.0895592	0.736202	0.926456	0.633421	0.00223078	0.0274293
ENSDARG00000099004	CABZ01102170.1	0.463767	0.053374	0.449531	0.695165	0.00223458	0.0274604
ENSDARG00000012777	nucks1b	-0.494506	0.00919363	0.240468	-0.520494	0.00224305	0.0275486
ENSDARG00000056654	gna15.3	0.524075	0.0838985	0.523771	0.930135	0.00224576	0.0275662
ENSDARG00000040764	id1	-0.283	0.123286	0.577936	-0.561361	0.00224974	0.0275994
ENSDARG00000006207	gpx1b	0.504007	0.0947344	0.541155	0.792739	0.00225137	0.0276036
ENSDARG00000025071	brd8	-0.435907	0.0289611	0.372379	-0.569358	0.00225887	0.02765
ENSDARG00000061723	tmem64	0.477591	0.043713	0.420166	0.768922	0.002259	0.02765
ENSDARG00000099260	PITPNC1	0.430486	0.0616078	0.468587	0.757804	0.00225817	0.02765
ENSDARG00000038378	sagb	-0.448539	0.0502863	0.440769	-0.773583	0.00226376	0.0276925
ENSDARG00000074506	tmem94	0.323027	0.0937757	0.540463	0.555727	0.00227197	0.0277772
ENSDARG00000021488	cyth1b	0.518609	0.0137298	0.282745	0.606441	0.00227739	0.0278276
ENSDARG00000070491	hpcal4	0.607975	0.00981132	0.246281	0.676378	0.00228423	0.0278871
ENSDARG00000093198	c3a.4	0.543626	0.0351601	0.39988	0.916108	0.00228485	0.0278871
ENSDARG00000077219	si:ch211-106h4.6	0.63503	0.0194265	0.321676	0.828468	0.0022906	0.0279414
ENSDARG00000063539	slc25a15a	0.722051	0.00751904	0.222884	0.762558	0.00229342	0.0279599
ENSDARG00000074635	abca1a	0.553803	0.0355055	0.400587	0.770867	0.00229558	0.0279705
ENSDARG00000005271	zc3h12a	0.523302	0.0621753	0.470412	0.891403	0.00229881	0.027994
ENSDARG00000018923	fat2	0.508641	0.0233981	0.345718	0.655021	0.00230793	0.0280891
ENSDARG00000017108	kcna1b	0.499016	0.0325058	0.387327	0.745816	0.00231361	0.0281424
ENSDARG00000062267	kdm3b	-0.380748	0.0544736	0.451369	-0.569625	0.00231781	0.0281775
ENSDARG00000103099	EARS2	-0.602089	0.00888112	0.238456	-0.783996	0.00232046	0.0281938
ENSDARG00000008884	hprt1	0.847448	9.80207e-06	0.00403336	0.524435	0.00232975	0.0282908
ENSDARG00000070449	tspan5b	0.543177	0.0142753	0.287493	0.649515	0.00233346	0.0283039
ENSDARG00000088079	tmed6	-0.379923	0.0330636	0.391018	-0.866403	0.00233308	0.0283039
ENSDARG00000004932	anos1b	-0.589824	0.00448998	0.178233	-0.585049	0.00233809	0.0283323
ENSDARG00000073750	crygm2d18	0.522027	0.0177937	0.312026	0.670486	0.00233844	0.0283323
ENSDARG00000100308	SEMA4F	0.552796	0.0141121	0.2864	0.677893	0.00234028	0.0283388
ENSDARG00000042620	gstr	-0.183728	0.339567	0.755993	-0.622406	0.00234785	0.0283984
ENSDARG00000076213	DOCK4	0.537679	0.0186687	0.314717	0.67799	0.00234714	0.0283984
ENSDARG00000077038	pbrm1l	-0.446185	0.0175896	0.3106	-0.516445	0.00235105	0.0284212
ENSDARG00000063649	tead3b	0.424413	0.0685553	0.487825	0.70817	0.0023544	0.0284457
ENSDARG00000074590	wdpcp	-0.52428	0.0307623	0.379677	-0.813915	0.00236158	0.0284845
ENSDARG00000076624	ptprb	-0.510469	0.00963311	0.244808	-0.560733	0.00235945	0.0284845
ENSDARG00000077677	pdgfd	0.389531	0.138393	0.598844	0.76556	0.00236133	0.0284845
ENSDARG00000041925	cryba2b	0.583882	0.0123685	0.270084	0.676258	0.0023666	0.028529
ENSDARG00000062319	si:dkey-103g5.3	0.29916	0.132989	0.591762	0.524771	0.00236824	0.0285329
ENSDARG00000025189	cpne8	0.479355	0.056817	0.459811	0.776763	0.0023738	0.02854
ENSDARG00000031216	ssu72	-0.285172	0.138812	0.598844	-0.637159	0.00237436	0.02854
ENSDARG00000070537	stmn2b	-0.489067	0.0197235	0.32191	-0.685638	0.00237546	0.02854
ENSDARG00000101216	meaf6	-0.43167	0.0305517	0.378458	-0.586356	0.00237325	0.02854
ENSDARG00000102599	si:ch1073-392o20.2	0.440613	0.0240444	0.34864	0.542144	0.0023714	0.02854
ENSDARG00000104811	cyp2aa2	-0.429662	0.0625553	0.471291	-0.869181	0.00237883	0.0285645
ENSDARG00000099519	cpdp	-0.413781	0.0392427	0.408505	-0.616584	0.00238253	0.028593
ENSDARG00000070669	cxcr3.3	0.0435342	0.871275	0.969498	0.730943	0.00238418	0.0285969
ENSDARG00000020242	fermt2	0.27356	0.235871	0.683594	0.689704	0.00238613	0.0286044
ENSDARG00000115549	NCEH1	0.583464	0.02771	0.364906	0.795636	0.00238945	0.0286282
ENSDARG00000102748	CABZ01074745.1	-0.247943	0.333446	0.752377	-0.898854	0.00239736	0.0287069
ENSDARG00000074905	camk1da	0.349354	0.127668	0.584007	0.669279	0.00240471	0.0287713
ENSDARG00000095751	C20H6orf58	-0.559668	0.0209176	0.330484	-0.908573	0.0024054	0.0287713
ENSDARG00000099137	BX663503.3	-0.45727	0.0402074	0.409939	-0.677117	0.00240718	0.0287766
ENSDARG00000090850	serpina1l	-0.586956	0.0143381	0.287493	-0.80766	0.00240975	0.0287913
ENSDARG00000093535	BX005309.1	0.403623	0.0889395	0.532675	0.708628	0.0024125	0.0287939
ENSDARG00000102387	slc39a14	0.549557	0.0279659	0.366726	0.762144	0.00241264	0.0287939
ENSDARG00000055679	mto1	-0.478974	0.0326914	0.388635	-0.662936	0.00241609	0.028819
ENSDARG00000095312	sc:d0202	0.571291	0.0162418	0.303765	0.732357	0.00241974	0.0288435
ENSDARG00000100867	rictora	0.567941	0.00920405	0.240468	0.622679	0.00242216	0.0288435
ENSDARG00000105412	si:ch211-276i12.11	-0.352926	0.128374	0.584896	-0.669116	0.00242113	0.0288435
ENSDARG00000006924	fbxo38	-0.322378	0.0765823	0.508412	-0.534857	0.00242562	0.028863
ENSDARG00000012610	saga	-0.317357	0.119123	0.572537	-0.579514	0.00242758	0.028863
ENSDARG00000041203	drap1	-0.32846	0.094886	0.54153	-0.649716	0.00242915	0.028863
ENSDARG00000077822	si:dkey-6i22.5	-0.538008	0.0360183	0.402832	-0.822956	0.00242815	0.028863
ENSDARG00000057531	pgap3	0.548626	0.0305097	0.378374	0.787718	0.00243068	0.0288651
ENSDARG00000005526	igfn1.1	0.612625	0.00375212	0.159119	0.585307	0.00244182	0.0289108
ENSDARG00000006899	far1	0.439885	0.0724151	0.497396	0.704539	0.00243963	0.0289108
ENSDARG00000033978	nxn	-0.34283	0.10013	0.548458	-0.619189	0.00243913	0.0289108
ENSDARG00000068918	map2k2b	0.541131	0.029443	0.375247	0.732473	0.0024378	0.0289108
ENSDARG00000091702	csnk2a4	0.548069	0.0216006	0.333417	0.808138	0.00244254	0.0289108
ENSDARG00000098408	stbd1	0.487116	0.0430527	0.417279	0.701151	0.00244258	0.0289108
ENSDARG00000021720	col7a1	-0.201891	0.479771	0.826297	-0.620392	0.00244711	0.0289484
ENSDARG00000061520	b4galnt1a	0.714998	0.00975438	0.245782	0.815899	0.0024556	0.029033
ENSDARG00000036834	krt92	-0.382558	0.057366	0.461249	-0.775258	0.00246251	0.0290886
ENSDARG00000056156	npdc1b	0.237521	0.247352	0.692071	0.584052	0.00246411	0.0290886
ENSDARG00000101131	pbx1b	0.249047	0.209233	0.66363	0.695172	0.00246436	0.0290886
ENSDARG00000011932	prkcbp1l	-0.291477	0.1034	0.552492	-0.497841	0.0024678	0.0290974
ENSDARG00000073752	CACNA2D1	0.461973	0.0642949	0.476984	0.792895	0.00246712	0.0290974
ENSDARG00000043589	ca4a	0.44508	0.0534849	0.44991	0.684703	0.00247007	0.0291082
ENSDARG00000024204	mcm3	-0.289082	0.188102	0.64794	-0.607915	0.00247239	0.0291196
ENSDARG00000045273	tmem204	0.435176	0.0700787	0.491583	0.701553	0.002474	0.0291226
ENSDARG00000004634	osbp	0.335369	0.1155	0.569129	0.618197	0.0024796	0.0291597
ENSDARG00000041750	ccdc92	-0.479006	0.020216	0.325027	-0.646052	0.00248122	0.0291597
ENSDARG00000088330	hbae1.3	-0.274727	0.144916	0.606086	-0.812401	0.00248103	0.0291597
ENSDARG00000014898	ncbp2	-0.593621	0.006931	0.213485	-0.646008	0.00248966	0.0292271
ENSDARG00000036826	ankrd52a	0.283858	0.15241	0.611915	0.601913	0.00248967	0.0292271
ENSDARG00000076163	col19a1	0.528766	0.024801	0.352475	0.703335	0.00249139	0.0292314
ENSDARG00000035715	marcksl1b	-0.313396	0.111833	0.566176	-0.566668	0.00250249	0.0292702
ENSDARG00000056483	ssbp4	-0.462355	0.0172696	0.309373	-0.5418	0.00250139	0.0292702
ENSDARG00000074904	si:ch211-253b8.5	0.362279	0.179071	0.642409	0.785599	0.00250285	0.0292702
ENSDARG00000075376	sgsm1b	0.323222	0.161143	0.622008	0.666113	0.00249618	0.0292702
ENSDARG00000094310	si:ch211-255g12.6	0.458988	0.0621184	0.470412	0.776576	0.00250074	0.0292702
ENSDARG00000099034	unc5a	0.580188	0.0168045	0.308872	0.73493	0.00249878	0.0292702
ENSDARG00000011141	dpysl5a	-0.312398	0.0880641	0.531134	-0.512099	0.00250866	0.0293222
ENSDARG00000003994	syt9a	-0.506898	0.0261379	0.359317	-0.679544	0.00251706	0.0294044
ENSDARG00000103988	mymk	0.482719	0.0537207	0.450414	0.75057	0.00252125	0.0294373
ENSDARG00000076230	atp10b	0.589534	0.0148864	0.292346	0.688383	0.00252439	0.029458
ENSDARG00000038667	fggy	-0.417752	0.0400036	0.409808	-0.854739	0.00253825	0.0295446
ENSDARG00000060618	ipo13	0.339906	0.132323	0.591762	0.689044	0.00253617	0.0295446
ENSDARG00000061165	slc6a4a	0.41394	0.0418222	0.413798	0.592726	0.00253798	0.0295446
ENSDARG00000092714	si:ch211-266a5.12	0.3534	0.154573	NA	0.821501	0.00254004	0.0295446
ENSDARG00000093237	si:ch211-89o9.4	0.808519	0.00129042	0.0958924	0.696189	0.00253815	0.0295446
ENSDARG00000101095	cpne4a	-0.470634	0.0353845	0.400431	-0.658923	0.00253893	0.0295446
ENSDARG00000014591	ilf2	-0.434061	0.0362733	0.403797	-0.609893	0.00254337	0.0295514
ENSDARG00000068265	tomm5	0.406663	0.069514	0.489675	0.619624	0.00254335	0.0295514
ENSDARG00000026875	tlcd3ba	-0.280278	0.158866	0.620172	-0.629582	0.00254927	0.029604
ENSDARG00000039378	rcn2	-0.52807	0.0305882	0.378468	-0.771222	0.00256004	0.0297131
ENSDARG00000087832	bcl3	0.479291	0.0820663	0.519795	0.858067	0.00256438	0.0297473
ENSDARG00000062080	shc2	0.00881085	0.999121	0.999859	0.847185	0.00256793	0.0297725
ENSDARG00000060671	lct	-0.559329	0.0160048	0.301311	-0.676931	0.00257114	0.0297776
ENSDARG00000100426	fam167b	0.757087	0.00460643	0.181026	0.787088	0.00257023	0.0297776
ENSDARG00000061774	mbd3a	-0.246326	0.192948	0.649918	-0.527149	0.0025747	0.0298028
ENSDARG00000003684	obsl1a	0.45769	0.0705657	0.492866	0.758155	0.00258873	0.029913
ENSDARG00000021753	ccdc25	-0.368741	0.0666444	0.484067	-0.62664	0.00259394	0.029913
ENSDARG00000034497	fbxl14a	-0.24798	0.231318	0.682315	-0.641593	0.00259197	0.029913
ENSDARG00000045180	acta2	-0.499014	0.0210705	0.330972	-0.686941	0.00258836	0.029913
ENSDARG00000078781	si:ch211-161c3.6	0.369137	0.132321	0.591762	0.785159	0.00259331	0.029913
ENSDARG00000089124	hbae1.3	-0.770696	0.000521295	0.0584234	-0.799131	0.00259219	0.029913
ENSDARG00000101992	si:dkey-238k10.3	0.342606	0.145347	0.606837	0.749948	0.00258936	0.029913
ENSDARG00000014047	cldn7b	0.435709	0.0276346	0.364881	0.556925	0.00260934	0.0300476
ENSDARG00000032256	txndc16	-0.569713	0.0211936	0.331633	-0.724811	0.0026098	0.0300476
ENSDARG00000054929	zgc:110540	-0.43652	0.149566	0.610043	-0.769275	0.00260742	0.0300476
ENSDARG00000079217	bbs9	-0.713665	0.002272	0.1275	-0.662454	0.00261597	0.0301025
ENSDARG00000019000	smc3	-0.464726	0.0136717	0.28258	-0.511205	0.00261763	0.0301055
ENSDARG00000010873	DDX17	-0.563696	0.00348771	0.154563	-0.531033	0.00262731	0.0301477
ENSDARG00000013020	dtnbb	0.511975	0.0263265	0.360247	0.682349	0.00262969	0.0301477
ENSDARG00000043757	ptbp3	0.336458	0.131587	0.590688	0.663201	0.00262876	0.0301477
ENSDARG00000075015	soul5	-0.47412	0.0410977	0.411353	-0.815601	0.00262679	0.0301477
ENSDARG00000099240	acap3b	0.15314	0.431545	0.803358	0.611146	0.00262661	0.0301477
ENSDARG00000101368	cngb3.2	-0.594411	0.0199246	0.323507	-0.741918	0.00262404	0.0301477
ENSDARG00000103858	arf4a	0.477251	0.0381497	0.408505	0.815629	0.00263253	0.0301641
ENSDARG00000101419	drp2	0.397486	0.0959197	0.543294	0.808952	0.0026485	0.0303309
ENSDARG00000039516	c8a	-0.502543	0.0171695	0.309307	-0.603177	0.00265864	0.0304309
ENSDARG00000015449	fut8a	-0.423223	0.0325037	0.387327	-0.581239	0.00266156	0.0304481
ENSDARG00000009194	col16a1	-0.447686	0.0196493	0.32191	-0.51531	0.00266326	0.0304515
ENSDARG00000031845	mboat2a	0.284339	0.22241	0.675048	0.744696	0.00266628	0.0304697
ENSDARG00000002795	meis3	-0.315339	0.115007	0.568594	-0.559612	0.00267273	0.0305273
ENSDARG00000078383	mcrip1	-0.45106	0.0286433	0.369556	-0.591859	0.00269051	0.0307141
ENSDARG00000026484	rab15	-0.451813	0.0397295	0.409552	-0.645031	0.00269799	0.0307668
ENSDARG00000078859	g0s2	1.08569	0.00137512	0.0991174	0.911888	0.00269783	0.0307668
ENSDARG00000019950	carf	-0.450473	0.0381687	0.408505	-0.66433	0.00270671	0.0308335
ENSDARG00000060889	mettl7a	-0.331906	0.120595	0.575043	-0.70951	0.00270588	0.0308335
ENSDARG00000021195	st8sia6	0.585387	0.0107588	0.256333	0.647883	0.00270981	0.0308363
ENSDARG00000102957	AL732567.1	0.894333	0.00734177	0.218581	0.864682	0.00270922	0.0308363
ENSDARG00000117734	CABZ01044023.1	-0.216374	0.0843697	0.524979	-0.562339	0.0027118	0.0308427
ENSDARG00000039881	cemip	0.437544	0.0388368	0.408505	0.579388	0.0027147	0.0308593
ENSDARG00000101671	zgc:158417	-0.44269	0.00661866	NA	-0.583225	0.00271765	0.0308765
ENSDARG00000086819	scn1laa	0.489521	0.0443793	0.422493	0.754864	0.00272493	0.0309429
ENSDARG00000079727	selenop2	0.360615	0.109547	0.563233	0.607981	0.00272763	0.0309573
ENSDARG00000073756	slc12a7a	0.53374	0.0253012	0.355058	0.679159	0.00272928	0.0309597
ENSDARG00000101239	hsd17b4	-0.460594	0.0263915	0.360247	-0.67181	0.00273868	0.0310499
ENSDARG00000077581	zzz3	-0.502034	0.0191949	0.319412	-0.63827	0.0027416	0.0310667
ENSDARG00000063149	tmtc1	0.535701	0.00761043	0.224941	0.577492	0.002759	0.0312474
ENSDARG00000051857	tes	-0.358915	0.085276	0.525733	-0.621122	0.00277217	0.0313801
ENSDARG00000096602	si:ch1073-357b18.4	-0.772172	0.00167752	0.109778	-0.725982	0.00277498	0.0313953
ENSDARG00000036985	plxnb2b	0.330607	0.106542	0.559275	0.605714	0.00278713	0.0314832
ENSDARG00000074617	wfs1b	0.208842	0.34531	0.757321	0.616914	0.00278613	0.0314832
ENSDARG00000108475	otos	-0.0172221	0.709079	0.916866	-0.63785	0.00278618	0.0314832
ENSDARG00000092810	stap2a	-0.465614	0.0560501	0.457051	-0.715551	0.00279089	0.0315092
ENSDARG00000022218	uck1	0.448267	0.0620339	0.470412	0.713252	0.00279798	0.0315726
ENSDARG00000018773	hivep2b	0.457435	0.0667331	0.484067	0.710489	0.00280336	0.0316167
ENSDARG00000006859	nkain1	-0.48652	0.0244715	0.350193	-0.65832	0.00280711	0.0316425
ENSDARG00000053569	sox3	-0.419638	0.047453	0.433401	-0.619931	0.00281329	0.0316955
ENSDARG00000020326	tyk2	0.477702	0.0357102	0.401189	0.672551	0.00281915	0.0317449
ENSDARG00000098924	suz12b	0.549648	0.00844274	0.234676	0.589419	0.0028396	0.0319584
ENSDARG00000071026	mllt11	-0.145265	0.368337	0.769973	-0.595118	0.0028526	0.032088
ENSDARG00000077248	zgc:171459	-0.545167	0.0371662	0.406236	-0.783526	0.00285591	0.0321068
ENSDARG00000079264	baiap3	0.309068	0.186536	0.647638	0.654211	0.00285725	0.0321068
ENSDARG00000006640	eomesa	-0.45585	0.0438979	0.421153	-0.702546	0.00286174	0.0321405
ENSDARG00000069917	ska3	-0.483285	0.0635125	0.474241	-0.761948	0.00286448	0.0321545
ENSDARG00000009594	nr1d2b	-0.40621	0.0494603	0.438391	-0.604577	0.0028774	0.0322826
ENSDARG00000099005	palm2akap2	0.36812	0.111651	0.565826	0.753279	0.00287909	0.0322848
ENSDARG00000026294	erbb2	0.373494	0.0996301	0.547907	0.671556	0.002883	0.032306
ENSDARG00000056892	mpp6a	0.546448	0.0273964	0.364148	0.716014	0.00288548	0.032306
ENSDARG00000075608	mical2a	0.451216	0.0778894	0.511865	0.720416	0.002884	0.032306
ENSDARG00000007960	hnrnpaba	-0.626231	0.00477889	0.182965	-0.627017	0.0028909	0.0323498
ENSDARG00000070434	rhov	0.355279	0.110378	0.563789	0.642381	0.00289372	0.0323645
ENSDARG00000071212	p3h1	-0.475127	0.0862042	0.526295	-0.756104	0.00291005	0.0325303
ENSDARG00000103848	apba1a	0.380098	0.0762251	0.507259	0.627457	0.00292337	0.0326623
ENSDARG00000041378	sh2d4a	0.533466	0.0467458	0.432082	0.791532	0.00293327	0.0327389
ENSDARG00000078832	si:dkey-73p2.3	0.80175	0.00153692	0.104705	0.72134	0.00293305	0.0327389
ENSDARG00000007715	lgsn	0.39636	0.00516355	0.189204	0.419511	0.00293803	0.0327697
ENSDARG00000062181	bmt2	0.425879	0.0697689	0.490672	0.700951	0.00293907	0.0327697
ENSDARG00000078056	RNF208	-0.15059	0.365545	0.768467	-0.681603	0.00294323	0.0327821
ENSDARG00000095585	CT583727.1	0.608025	0.019105	0.319013	0.753927	0.0029423	0.0327821
ENSDARG00000090086	rab11bb	-0.400716	0.0633149	0.473832	-0.684616	0.00294975	0.0328377
ENSDARG00000014017	rrm1	-0.465305	0.0525761	0.446113	-0.740372	0.00295706	0.032902
ENSDARG00000043168	cela1.5	-0.298388	0.0128481	0.273523	-0.814898	0.00296541	0.032947
ENSDARG00000061292	pi15b	0.591388	0.0411158	0.411353	0.872502	0.00296461	0.032947
ENSDARG00000078618	inpp5kb	0.696649	0.00839095	0.234475	0.74637	0.00296569	0.032947
ENSDARG00000009738	cacnb4a	0.488449	0.0348567	0.398866	0.665465	0.00296848	0.0329601
ENSDARG00000078315	SPRING1	-0.425929	0.0302851	0.37779	-0.572492	0.00296993	0.0329601
ENSDARG00000014927	uts1	0.295973	0.404071	0.78949	0.833516	0.00297501	0.0329895
ENSDARG00000102572	si:ch211-260e23.9	0.608927	0.00464253	0.181026	0.581796	0.00297566	0.0329895
ENSDARG00000103316	si:ch211-212k18.5	-0.401059	0.0935885	0.540199	-0.742617	0.00297718	0.0329895
ENSDARG00000098438	slc6a6b	0.393376	0.0940645	0.540992	0.641868	0.00299091	0.0331246
ENSDARG00000098832	fam168a	0.439518	0.0449531	0.425374	0.627513	0.00299924	0.0331999
ENSDARG00000075024	si:ch73-375g18.1	0.0385693	0.780169	0.941563	0.643338	0.00300376	0.0332157
ENSDARG00000077134	gpr158a	0.413638	0.0855495	0.526295	0.702905	0.00300308	0.0332157
ENSDARG00000029510	timm17a	0.534945	0.00597632	0.201257	0.52686	0.00300536	0.0332163
ENSDARG00000090062	rac3a	-0.386995	0.070766	0.493057	-0.603702	0.00301198	0.0332724
ENSDARG00000038258	proca	-0.366602	0.0751765	0.504205	-0.62254	0.00302368	0.0333731
ENSDARG00000086103	slc37a1	0.312119	0.14313	0.603044	0.635975	0.00302419	0.0333731
ENSDARG00000116300	zgc:165515	-0.34056	0.141636	0.602531	-0.811998	0.0030328	0.0334509
ENSDARG00000100246	FP016234.1	0.683974	0.00562686	0.195134	0.657244	0.00304729	0.0335935
ENSDARG00000086459	si:ch211-165g14.1	-0.357857	0.0967838	0.543926	-0.639381	0.00305003	0.0336065
ENSDARG00000104653	btbd2b	0.476286	0.0340114	0.395872	0.631039	0.00305661	0.0336618
ENSDARG00000091130	kcnq2b	0.531018	0.0181412	0.312337	0.648973	0.00308804	0.0339905
ENSDARG00000098024	si:dkey-262k9.2	0.674731	0.00380713	0.160126	0.628245	0.00310595	0.0341702
ENSDARG00000103505	fbxl3a	0.515217	0.0181448	0.312337	0.624769	0.00311029	0.0342005
ENSDARG00000006889	mpped2a	-0.272541	0.241436	0.687772	-0.659697	0.00311816	0.0342549
ENSDARG00000056324	zgc:123295	0.371775	0.233727	0.682943	0.858078	0.00311842	0.0342549
ENSDARG00000022424	slc26a5	0.426984	0.0781698	0.512861	0.661469	0.00312361	0.0342595
ENSDARG00000041723	TUBB4B	-0.324001	0.128382	0.584896	-0.661921	0.00312225	0.0342595
ENSDARG00000101387	CAMK2N1	-0.252437	0.243513	0.689792	-0.659641	0.00312065	0.0342595
ENSDARG00000077943	ints5	-0.57615	0.0182346	0.312552	-0.703141	0.0031261	0.0342694
ENSDARG00000033382	grifin	0.620563	0.00918157	0.240468	0.703524	0.00312957	0.0342899
ENSDARG00000013771	ctss2.2	0.501186	0.0661417	0.482359	0.74674	0.00313845	0.0343697
ENSDARG00000071377	hsd11b1la	-0.249485	0.214712	0.668869	-0.645984	0.00314032	0.0343726
ENSDARG00000011703	clocka	0.263275	0.218476	0.671526	0.706835	0.00314327	0.0343875
ENSDARG00000054906	ier5l	-0.34362	0.0553936	0.454146	-0.511851	0.00314922	0.0344351
ENSDARG00000002552	mapkapk2a	0.476434	0.0276342	0.364881	0.599581	0.00315519	0.0344653
ENSDARG00000101745	AL953886.1	0.555227	0.0127075	0.272552	0.640488	0.00315501	0.0344653
ENSDARG00000044362	unc119b	-0.356017	0.0851589	0.525636	-0.603927	0.0031606	0.0345069
ENSDARG00000014854	reep1	0.622801	0.00534135	0.191582	0.658382	0.00317148	0.0345921
ENSDARG00000042667	klf2a	-0.358944	0.08186	0.519428	-0.615514	0.00317161	0.0345921
ENSDARG00000058731	slc2a6	0.59357	0.0524121	0.445924	0.8668	0.00317448	0.0346058
ENSDARG00000061468	ncaph	-0.500772	0.0467998	0.432206	-0.640883	0.0031812	0.0346615
ENSDARG00000001712	si:ch211-247n2.1	0.524064	0.0881666	0.531134	0.855397	0.00318592	0.0346954
ENSDARG00000009901	slc38a5a	0.535092	0.0236048	0.346468	0.648893	0.0031945	0.0347486
ENSDARG00000093313	ubb	0.284431	0.135722	0.594697	0.496568	0.00319565	0.0347486
ENSDARG00000094815	CU179758.1	0.584035	0.0373397	0.406236	0.81328	0.00319508	0.0347486
ENSDARG00000035253	npr3	0.35073	0.113282	0.566353	0.626875	0.00320725	0.0348045
ENSDARG00000074248	tmem237b	-0.580068	0.0124578	0.270311	-0.685534	0.00320529	0.0348045
ENSDARG00000078671	cdk5r2b	-0.491559	0.0217406	0.334254	-0.606235	0.00320688	0.0348045
ENSDARG00000090232	clpb	0.535205	0.0155972	0.297317	0.608988	0.00320264	0.0348045
ENSDARG00000006092	rad21a	-0.356355	0.0849512	0.52522	-0.584899	0.00321475	0.0348683
ENSDARG00000104992	epgn	0.685206	0.0109276	0.258	0.747941	0.0032174	0.0348795
ENSDARG00000003632	zgc:172270	-0.231417	0.346516	0.757472	-0.815196	0.00322725	0.0349511
ENSDARG00000075977	prr5a	0.254417	0.296063	0.727272	0.672341	0.00322587	0.0349511
ENSDARG00000004358	gnb3a	-0.449041	0.0245973	0.350854	-0.54111	0.00323224	0.0349875
ENSDARG00000022599	dnpep	-0.251999	0.196862	0.653131	-0.635606	0.00324462	0.0351038
ENSDARG00000078911	zgc:163098	-0.443214	0.0274835	0.364365	-0.544604	0.00325105	0.0351558
ENSDARG00000088036	si:dkey-106g10.7	-0.603602	0.00667036	0.20927	-0.613906	0.00325472	0.0351778
ENSDARG00000031775	ube2s	-0.351227	0.0930588	0.539719	-0.549847	0.00325993	0.0352086
ENSDARG00000069951	eef1a1l2	-0.448507	0.0270239	0.363282	-0.598069	0.00326084	0.0352086
ENSDARG00000061682	bicc1a	0.275001	0.19398	0.651039	0.644619	0.00326406	0.0352256
ENSDARG00000100065	CU467837.1	0.457894	0.0664733	0.483558	0.815289	0.0032673	0.035243
ENSDARG00000041708	kat14	-0.492367	0.0147772	0.291601	-0.565467	0.00326934	0.0352474
ENSDARG00000094696	si:dkey-201c13.2	0.231475	0.530849	0.848333	0.935645	0.00327666	0.0352909
[truncated: 30,522 more rows]
