# Supplementary material for: A Realistic Mixture of Persistent Organic Pollutants Affects Zebrafish Development, Behavior, and Specifically Eye Formation by Inhibiting the Condensin I Complex
Source: Toxics. 2023 Apr 9;11(4):357. doi: 10.3390/toxics11040357 (PMC10146850; doi:10.3390/toxics11040357)
Supplement: Supplementary file 1 [file toxics-11-00357-s001.zip › Supplementary Table S3.xlsx]

## Sheet: Feuil1
Table S3: Gene ontology analysis of the genes affected by POP125_x0002_ treatment. Enrichment analysis of up- or downregulated genes in Genotype–Phenotype database, GO-terms, KEGG, Reactome, and Wikipathways databases
	geneSet	link	size	overlap	expect	enrichmentRatio	pValue	FDR	userId
DOWN-ORA_Geno/Pheno		central nervous system	251	34	12.717	2.67358	6.6352e-08	7.25228e-05	snrpd1;kif23;rpa1;sox3;ncbp2;dpysl2b;srrt;fen1;chd3;usp39;ticrr;u2af1;foxc1a;pogza;neflb;rrm1;cdc6;polg;nono;hdac8;snrpc;cdk1;smc4;nuf2;top2a;aurkb;kif11;ect2;fbxo5;mcm2;birc5a;ccna2;plk1;ccnb1
		mitotic cell cycle	28	8	1.41863	5.63924	4.91903e-05	0.0268825	ncapg;cenpw;racgap1;cdc20;top2a;aurka;fbxo5;ccnb1
		retina	278	29	14.085	2.05893	0.000120714	0.0439803	col4a5;mcm3;bcl6aa;ncaph;ncapg;fen1;marcksb;ift172;cat;anln;ush2a;cdh4;pde6c;irx2a;per2;ehmt2;cenpw;plk4;top2a;fzd8a;ptf1a;tuba1a;mcm2;ncapd2;tyms;per1b;ccna2;nr2e3;plk1
UP-ORA-GO-BP	GO:0006820	anion transport	232	37	13.4171	2.75767	1.29741e-08	3.68466e-06	slc16a6b;prelid3b;slc16a5a;slc38a3b;slc25a25a;zgc:162608;slc16a3;mfsd2ab;slc4a2a;spx;cetp;slc25a1b;trh;clcn2b;slc7a3b;slc12a10.2;slc20a2;slc16a5b;slc16a8;atp11a;slc7a5;abca1a;tmem30aa;slc17a6b;slc17a6a;pitpnaa;clic5a;atp10b;slc12a7a;clcn5b;slc16a1b;slc26a5;cftr;slc25a23a;slc51a;pitpnb;slc23a2
	GO:1901700	response to oxygen-containing compound	180	27	10.4098	2.5937	4.22518e-06	0.000537521	cxcl18b;grb10b;socs3a;lpin1;nr4a3;ldlra;cxcl8b.1;rargb;vdrb;vegfaa;adcyap1b;foxo1a;sesn2;nr1h5;hhla2a.1;jund;cish;crhr1;irs2b;socs2;sesn1;si:ch211-282j22.3;inpp5kb;vdra;cftr;foxo4;insrb
	GO:0010876	lipid localization	122	21	7.05556	2.97638	5.67804e-06	0.000537521	prelid3b;ldlra;soat1;si:cabz01007802.1;zgc:162608;mfsd2ab;spx;cetp;pparda;abcd1;si:cabz01007807.1;atp11a;abca1a;tmem30aa;pitpnaa;osbpl1a;atp10b;fitm2;slc51a;pitpnb;osbp
	GO:0015748	organophosphate ester transport	56	13	3.23862	4.01406	1.31381e-05	0.000792905	prelid3b;slc25a25a;zgc:162608;mfsd2ab;cetp;slc25a33;atp11a;abca1a;tmem30aa;pitpnaa;atp10b;slc25a23a;pitpnb
	GO:0010469	regulation of signaling receptor activity	204	28	11.7978	2.37332	1.58608e-05	0.000792905	vgf;galn;pomcb;bdnf;pyya;stc2b;calca;adma;si:ch73-265d7.2;npy;prlh2;nppa;nppb;pth2;spx;trh;vegfaa;adcyap1b;admb;cacng7a;shisa9b;uts1;crhbp;hbegfa;epgn;fgf6a;klhl24a;thbs4b
	GO:0015850	organic hydroxy compound transport	74	15	4.2796	3.505	1.67515e-05	0.000792905	ldlra;soat1;zgc:162608;slc16a3;cetp;syt2a;abcd1;slc16a8;abca1a;slc6a2;osbpl1a;slc16a1b;slc51a;osbp;slc6a4a
	GO:1901698	response to nitrogen compound	125	20	7.22906	2.76661	2.88785e-05	0.00117164	grb10b;socs3a;lpin1;nr4a3;dgat2;cpt1b;foxo1a;sesn2;jund;cish;crhr1;irs2b;socs2;sesn1;si:ch211-282j22.3;inpp5kb;man1b1b;foxo4;insrb;tmub2
	GO:0071310	cellular response to organic substance	478	49	27.6439	1.77254	5.3651e-05	0.00190461	ptgs2b;cxcl18b;bdnf;grb10b;si:rp71-46j2.7;socs3a;lpin1;nr4a3;lifrb;ldlra;cers2b;il6st;cxcl8b.1;f3b;rargb;nr1i2;ifngr1;vdrb;cntf;trh;vegfaa;pnpla6;adcyap1b;pparda;il11ra;foxo1a;rxrab;sesn2;nr1h5;hhla2a.1;jund;mapk13;skilb;csf1ra;crhbp;cish;crhr1;irs2b;socs2;sesn1;inpp5kb;crfb12;adipor2;asip2b;vdra;cftr;foxo4;insrb;lrch1
	GO:0015849	organic acid transport	113	18	6.53507	2.75437	7.64248e-05	0.00241163	slc16a6b;slc16a5a;slc38a3b;slc16a3;mfsd2ab;spx;slc25a1b;trh;slc7a3b;slc16a5b;slc16a8;slc7a5;slc17a6b;slc17a6a;slc16a1b;slc26a5;slc51a;slc23a2
	GO:0006629	lipid metabolic process	414	43	23.9426	1.79596	0.000116217	0.00330055	ptgs2b;pnpla2;socs3a;lpin1;mlycd;gpam;acer2;insig1;aclyb;soat1;cers2b;zgc:162608;dgat2;pla2g4aa;irg1l;pgp;cetp;pnpla6;pparda;nr1h5;abcd1;cyp26c1;b4galnt1a;ddit3;pgap3;cish;efr3bb;socs2;tmem86b;cyp46a1.3;plpp2a;inpp5kb;cnr1;plppr2a;hsd11b2;pip5k1cb;zgc:158659;far1;gpat3;pip5k1ba;hsd17b12a;fitm2;cds1
	GO:0060537	muscle tissue development	131	19	7.57605	2.5079	0.000176703	0.00456215	ankrd1a;lmod3;mylk3;myf6;nppa;nppb;foxo1a;cyp26c1;npr1a;klhl41a;obsl1a;rbm24a;inpp5kb;mef2ca;gfpt1;fermt2;npr3;wwtr1;igfn1.1
	GO:1901615	organic hydroxy compound metabolic process	113	17	6.53507	2.60135	0.000245686	0.00581458	gch1;insig1;soat1;pdxkb;zgc:162608;dgat2;pgp;cetp;itpka;si:ch73-22a13.3;cyp26c1;moxd1;cyp46a1.3;inpp5kb;hsd11b2;nudt4a;itpkb
	GO:0044283	small molecule biosynthetic process	244	28	14.1111	1.98425	0.000377756	0.00825252	oat;ptgs2b;mlycd;gch1;aass;agxtb;coq10b;aclyb;aldoaa;pdxkb;zgc:162608;gad2;glsb;si:ch73-141c7.1;pgp;got1;pgam2;itpka;g6pca.1;si:ch73-22a13.3;pfkma;moxd1;uck1;nudt4a;asns;glsa;hsd17b12a;itpkb
	GO:0006812	cation transport	427	42	24.6945	1.70079	0.00045223	0.00917381	ucp3;kcnk3b;slc41a1;slc25a48;slc15a4;slc25a37;jph1a;slc30a2;slc8a3;rrad;kcna6a;slc25a47a;adcyap1b;cacna2d2a;slc2a6;si:ch211-247n2.1;atp2a2a;syt2a;cacng7a;shisa9b;slc7a3b;slc12a10.2;slc20a2;slc39a14;scn1laa;slc17a6b;inpp5kb;kcna1b;slc17a6a;stim2a;asic1a;cldnb;slc6a2;mcoln1a;slc12a7a;clcn5b;cacnb4a;tpcn2;slc41a2a;klhl24a;jph1b;slc6a4a
	GO:0019637	organophosphate metabolic process	422	41	24.4053	1.67996	0.000678102	0.0128387	nt5c1ab;pfkfb3;socs3a;tdo2b;gpam;aclyb;aldoaa;pdxkb;acss1;gpd2;pla2g4aa;pgp;cetp;pgam2;pnpla6;adcyap1b;itpka;g6pca.1;si:ch73-22a13.3;pfkma;npr1a;nt5c1aa;pgap3;cish;efr3bb;socs2;plpp2a;inpp5kb;plppr2a;uck1;pip5k1cb;gfpt1;zgc:158659;far1;gpat3;pip5k1ba;nudt4a;pfkfb1;itpkb;fitm2;cds1
	GO:0009308	amine metabolic process	30	7	1.73497	4.03464	0.00131581	0.0233556	sat1a.2;tdo2b;odc1;oaz2a;trh;oaz2b;moxd1
	GO:0033993	response to lipid	133	17	7.69172	2.21017	0.00164185	0.0274286	cxcl18b;nr4a3;ldlra;cers2b;cxcl8b.1;rargb;nr1i2;vdrb;adcyap1b;pparda;bcl3;rxrab;nr1h5;hhla2a.1;jund;vdra;cftr
	GO:0009611	response to wounding	149	18	8.61704	2.08888	0.0023063	0.0340639	socs3a;f2rl1.2;stat3;lrrc32;enpp4;il6st;cxcl8b.1;pla2g4aa;f3b;hcar1-4;irg1l;f9b;agr1;hbegfa;zgc:158659;large1;foxj1a;rhoca
	GO:0009719	response to endogenous stimulus	328	32	18.9691	1.68696	0.00242882	0.0340639	bdnf;grb10b;si:rp71-46j2.7;socs3a;lpin1;nr4a3;rargb;nr1i2;vdrb;trh;pnpla6;adcyap1b;pparda;bcl3;foxo1a;rxrab;sesn2;nr1h5;jund;skilb;crhbp;cish;crhr1;irs2b;socs2;sesn1;inpp5kb;adipor2;asip2b;vdra;foxo4;insrb
	GO:0006082	organic acid metabolic process	342	33	19.7787	1.66846	0.00249706	0.0340639	oat;arg2;ptgs2b;cyp2k6;tdo2b;lpin1;mlycd;gpam;gch1;aass;agxtb;aclyb;aldoaa;gad2;acss1;glsb;irg1l;prodha;odc1;got1;pgam2;pparda;pfkma;abcd1;cyp26c1;abat;bnip2;cnr1;asns;glsa;hsd17b12a;aspg;slc23a2
	GO:0009607	response to biotic stimulus	127	16	7.34472	2.17843	0.00258471	0.0340639	cxcl18b;atf3;mpeg1.2;ldlra;cxcl8b.1;cpt1b;irg1l;irf7;tnfrsf1b;nr1h5;tlr22;hhla2a.1;jund;nfkbiaa;furina;cftr
DOWN-ORA_GO_BP	GO:0022402	cell cycle process	302	46	12.9186	3.56075	2.17604e-14	6.17995e-12	pds5b;ints3;kif23;unc119b;sept3;ncaph;tmpoa;ncapg;wdr18;ankle2;fen1;tubg1;anln;sept8b;ticrr;prc1a;ccnf;cdk2;rad21b;cenpw;cdk1;cdc25b;espl1;racgap1;tacc3;atm;nuf2;top2a;mus81;kifc1;topbp1;ttk;kif11;ect2;chtf8;prr11;fbxo5;bub1;knstrn;cenpe;anxa1c;kif20a;cdca5;insm1a;tpx2;nusap1
	GO:0000278	mitotic cell cycle	276	43	11.8064	3.64208	7.41629e-14	1.05311e-11	pds5b;ints3;kif23;unc119b;sept3;ncaph;tmpoa;ncapg;ankle2;tubg1;anln;sept8b;ticrr;tuba8l3;ccnf;cdk2;cenpw;cdk1;cdc25b;racgap1;tacc3;smarcal1;tuba1c;atm;nuf2;top2a;mus81;kifc1;topbp1;ttk;kif11;chtf8;fbxo5;bub1;tuba1a;cenpe;anxa1c;kif20a;cdca5;ska1;tpx2;tubb5;nusap1
	GO:0051276	chromosome organization	413	45	17.6669	2.54714	4.60737e-09	4.36164e-07	pds5b;meaf6;nasp;kif23;kansl1a;rpa1;rbb4l;ercc2;smc2;prdm13;smarcb1b;ncaph;ing4;ctc1;ncapg;fen1;mcm4;smarcad1b;tubg1;ehmt1a;supt16h;nsd2;zranb3;rad21b;hdac8;cenpw;smc4;cenpi;smarcal1;atm;nuf2;hmgb2b;top2a;prdm12b;chtf8;fbxo5;hist2h2l;bub1;mcm2;kmt5ab;cenpe;anxa1c;pbrm1;cdca5;nusap1
	GO:0007059	chromosome segregation	109	20	4.66268	4.28938	2.71884e-08	1.93038e-06	pds5b;kif23;ncaph;ncapg;fen1;tubg1;rad21b;cenpw;espl1;nuf2;top2a;mus81;ttk;chtf8;bub1;knstrn;cenpe;cdca5;ska1;nusap1
	GO:0006259	DNA metabolic process	293	33	12.5336	2.63292	2.836e-07	1.61085e-05	pds5b;ints3;mcm3;rpa1;rbb4l;ercc2;fancd2;ctc1;wdr18;fen1;mcm4;smarcad1b;parp1;ticrr;igfbp2a;zranb3;polg;pcna;rad21b;neil1;smarcal1;atm;hmgb2b;top2a;mus81;polh;inip;cry-dash;xpc;mcm2;tdp1;cry5;cdca5
	GO:0051726	regulation of cell cycle	257	28	10.9937	2.54692	4.51941e-06	0.000213919	ints3;fen1;hexim1;e2f3;ticrr;prc1a;ccnf;cdk2;cenpw;cdk1;cdc25b;atm;top2a;mus81;topbp1;ttk;kif11;ect2;prr11;fbxo5;bub1;knstrn;atoh7;gadd45gb.1;anxa1c;cdca5;insm1a;tpx2
	GO:0048285	organelle fission	141	19	6.03154	3.1501	8.05601e-06	0.000326844	pds5b;kif23;ncaph;ncapg;tubg1;ccnf;espl1;nuf2;top2a;mus81;kifc1;ttk;kif11;chtf8;fbxo5;bub1;cenpe;cdca5;nusap1
	GO:0033554	cellular response to stress	438	39	18.7363	2.08152	9.2376e-06	0.000327935	pds5b;ints3;hsp90aa1.1;rpa1;bcl6aa;ercc2;tnika;fancd2;traf4a;fen1;smarcad1b;strada;parp1;ticrr;man1b1a;zranb3;pcna;ascl1a;pdia4;rad21b;pigp;tnc;neil1;hnrnpm;smarcal1;atm;mus81;polh;topbp1;map2k6;inip;cry-dash;pdia2;xpc;tdp1;anxa1c;cry5;neurog1;cdca5
	GO:0051301	cell division	157	20	6.71598	2.97797	1.10193e-05	0.000347719	kif23;unc119b;sept3;ncaph;rcc2;arpp19b;anln;sept8b;prc1a;ccnf;si:ch211-244o22.2;cdk1;racgap1;nuf2;ttk;ect2;fbxo5;kif20a;ska1;nusap1
	GO:0007017	microtubule-based process	266	27	11.3787	2.37286	2.46561e-05	0.000700233	kif23;kif22;wdr35;tubg1;stmn2b;atat1;prc1a;tuba8l3;ccnf;cenpw;racgap1;tacc3;tuba1c;nuf2;kifc1;kif2c;kif11;dynll1;tuba1a;knstrn;cenpe;kif20a;stmn1b;ska1;tpx2;tubb5;nusap1
	GO:0009628	response to abiotic stimulus	225	21	9.62481	2.18186	0.000620108	0.0160101	ints3;hsp90aa1.1;ercc2;opn1sw2;col1a2;cahz;ticrr;ppiab;per2;atm;polh;inip;cry3a;arl3l2;ngb;anxa1c;grk1a;cry5;tefa;gnat2;grk7a
	GO:0051093	negative regulation of developmental process	119	13	5.09045	2.5538	0.0016601	0.0392891	klf2a;sema5a;notch1a;igfbp2a;per2;med23;vsx1;serpinf1;tnc;anxa1c;neurog1;her8a;foxl2a
UP-ORA-GO-MF	GO:0008509	anion transmembrane transporter activity	169	25	10.0812	2.47987	2.05232e-05	0.00236016	slc16a6b;slc16a5a;slc38a3b;slc25a25a;slc16a3;slc4a2a;clcn2b;slc7a3b;slc12a10.2;slc16a5b;slc16a8;slc7a5;tmem30aa;slc17a6b;slc17a6a;clic5a;slc6a2;slc12a7a;clcn5b;slc16a1b;slc26a5;cftr;slc25a23a;slc23a2;slc6a4a
	GO:0005102	signaling receptor binding	437	47	26.0678	1.80299	4.83215e-05	0.00277849	pdyn;vgf;galn;npb;cxcl18b;pomcb;bdnf;pyya;stc2b;grb10b;calca;nr4a3;prok1;adma;si:ch73-265d7.2;npy;prlh2;il6st;nlgn4xb;cxcl8b.1;nppa;nppb;pth2;spx;zgc:153911;ccl34a.4;cntf;trh;vegfaa;adcyap1b;admb;shc2;sema4ba;uts1;si:ch73-340m8.2;hbegfa;gna15.1;irs2b;socs2;epgn;ccn1l2;tcima;sema3ab;cntn3b;fgf6a;asip2b;thbs4b
	GO:0030545	receptor regulator activity	230	29	13.7199	2.11372	9.59232e-05	0.00299208	vgf;galn;cxcl18b;pomcb;bdnf;pyya;stc2b;calca;adma;si:ch73-265d7.2;npy;prlh2;cxcl8b.1;nppa;nppb;pth2;spx;ccl34a.4;trh;vegfaa;adcyap1b;admb;sema4ba;uts1;hbegfa;epgn;sema3ab;fgf6a;thbs4b
	GO:0022804	active transmembrane transporter activity	186	25	11.0952	2.25322	0.000104072	0.00299208	abcc6b.2;slc15a4;abcc12;mfsd2ab;slc4a2a;slc8a3;slc1a7a;slc2a6;atp2a2a;abcd1;slc12a10.2;slc20a2;abca1a;slc17a6b;slc17a6a;slc6a2;abcc6a;slc12a7a;clcn5b;slc26a5;abcc1;cftr;abcb10;slc23a2;slc6a4a
	GO:0019838	growth factor binding	41	9	2.44572	3.67989	0.000558193	0.0128384	igfbp1b;htra3a;il6st;il11ra;igfbp6b;ccn1l2;ngfra;crim1;htra1b
	GO:0015318	inorganic molecular entity transmembrane transporter activity	478	45	28.5136	1.5782	0.00136143	0.0260941	slc16a6b;kcnk3b;slc16a5a;slc38a3b;slc15a4;slc25a37;aqp4;jph1a;slc16a3;slc4a2a;slc30a2;slc8a3;kcna6a;clcn2b;cacna2d2a;slc2a6;si:ch211-247n2.1;atp2a2a;cacng7a;slc7a3b;slc12a10.2;slc20a2;gabrz;slc16a5b;slc16a8;slc7a5;slc39a14;scn1laa;slc17a6b;kcna1b;slc17a6a;asic1a;clic5a;slc6a2;mcoln1a;slc12a7a;clcn5b;slc16a1b;cacnb4a;slc26a5;cftr;tpcn2;slc23a2;jph1b;slc6a4a
	GO:0005319	lipid transporter activity	77	12	4.59319	2.61256	0.00186143	0.0305806	prelid3b;zgc:162608;mfsd2ab;cetp;atp11a;abca1a;tmem30aa;pitpnaa;osbpl1a;atp10b;pitpnb;osbp
	GO:0005342	organic acid transmembrane transporter activity	90	13	5.36866	2.42146	0.00247041	0.0355121	slc16a6b;slc16a5a;slc38a3b;slc16a3;slc7a3b;slc16a5b;slc16a8;slc7a5;slc17a6b;slc17a6a;slc16a1b;slc26a5;slc23a2
	GO:0001067	regulatory region nucleic acid binding	316	31	18.85	1.64456	0.00408097	0.0521458	fosl1a;fosb;npas4a;atf3;fosab;nfe2l1a;mafk;fosl2;nr4a3;irf3;si:dkey-23i12.7;myf6;si:ch211-153j24.3;rargb;nr1i2;ascl1b;irf7;vdrb;purab;pparda;fosaa;nr1h5;rela;elmsan1b;hsf1;jund;pcgf5a;mef2ca;irf9;vdra;srfa
	GO:0098531	transcription factor activity, direct ligand regulated sequence-specific DNA binding	37	7	2.20712	3.17156	0.00554306	0.0637452	nr4a3;rargb;nr1i2;vdrb;pparda;rxrab;vdra
	GO:0003707	steroid hormone receptor activity	52	8	3.10189	2.57907	0.0111749	0.116828	nr4a3;rargb;nr1i2;vdrb;pparda;rxrab;nr1h5;vdra
DOWN_ORA_GO-MF	GO:0003682	chromatin binding	171	24	7.35484	3.26316	2.55242e-07	2.93528e-05	mcm3;prdm13;ncaph;tmpoa;mcm4;si:ch73-281n10.2;supt16h;ticrr;foxc1a;per2;insm1b;rbmx;vsx1;hmgn2;rad21b;si:ch73-1a9.3;foxn4;prdm12b;hmgn6;mcm2;pbrm1;neurog1;insm1a;ube2c
	GO:0140097	catalytic activity, acting on DNA	95	14	4.08602	3.42632	4.88242e-05	0.00280739	ercc2;fen1;mcm4;zranb3;polg;neil1;smarcal1;top2a;mus81;polh;cry-dash;tdp1;cry5;pbrm1
	GO:0003684	damaged DNA binding	24	6	1.03226	5.8125	0.000421761	0.0161675	rpa1;ercc2;neil1;polh;cry-dash;xpc
	GO:0001067	regulatory region nucleic acid binding	316	26	13.5914	1.91297	0.00106955	0.0246468	tbp;nr1d2b;klf2a;prdm13;si:ch211-165g14.1;osr1;barhl2;zc3h4;six3b;ascl1b;bcl6ab;per2;ascl1a;insm1b;six2a;nono;tfap2e;rbmx;vsx1;foxn4;prdm12b;rcor2;tefa;neurog1;her8a;insm1a
	GO:0016491	oxidoreductase activity	473	35	20.3441	1.7204	0.0010716	0.0246468	nxn;aldh9a1b;hbbe2;prxl2b;dhcr7;hsd17b4;p3h3;cyp51;asphd1;si:dkey-239i20.2;mthfd1a;adh8b;l2hgdh;zgc:77938;p3h1;zgc:152670;aldh9a1a.1;cyb5r3;adh5;pdha1b;cox4i1l;plod3;si:ch1073-13h15.3;pdia2;aldh16a1;ngb;akr1a1a;ehhadh;cyp2r1;cyp4v8;sardh;sdr42e2;p4ha2;zgc:113054;cyp2aa3
UP-ORA-Path-KEGG	dre04920	Adipocytokine signaling pathway	91	20	5.36564	3.72742	2.06735e-07	3.3491e-05	npy;stat3;socs3b;acsl4b;acacb;pck1;prkaa2;slc2a1b;g6pca.1;tnfrsf1b;rela;irs2b;nfkbiaa;acsl1b;traf2b;acsl3a;lepr;adipor2;ppargc1a;cpt1ab
	dre04010	MAPK signaling pathway	372	46	21.9343	2.09718	8.19468e-07	6.61494e-05	mapkapk3;fosab;il1b;bdnf;mknk2b;mknk1;pla2g4aa;si:ch211-153j24.3;vegfaa;fosaa;rasgrp3;dusp4;dusp1;cacng7a;tgfbr1a;gadd45aa;rela;jund;mapk13;casp3b;csf1ra;nr4a1;pdgfd;rps6ka3b;mef2ca;map2k2b;traf2b;igf1ra;fgf6a;relb;ngfra;cacna1ab;erbb2;vegfab;cacnb4a;egfra;mras;ptpn5;srfa;cacna1da;tgfb1a;insrb;nras;rps6kal;mapkapk2a;igf1rb
	dre00564	Glycerophospholipid metabolism	101	20	5.95527	3.35837	1.22499e-06	6.61494e-05	lcat;lpin1;gpam;gpd2;pla2g4aa;dgkh;dgke;pnpla6;chka;adprm;plpp2a;pld2;mboat2a;gpat3;chkb;pcyt1aa;pla2g12a;cds1;chata;etnk1
	dre00250	Alanine, aspartate and glutamate metabolism	40	12	2.35852	5.08793	1.81839e-06	7.3645e-05	agxtb;gad2;glsb;got1;gfpt2;gpt2;aspa;abat;gad1a;gfpt1;asns;glsa
	dre04910	Insulin signaling pathway	167	24	9.84683	2.43733	3.72836e-05	0.00120799	phkg1a;hk2;sorbs1;mknk2b;rps6kb1a;socs3b;acacb;pck1;mknk1;prkaa2;phkg1b;phka2;ppp1r3ab;g6pca.1;shc2;foxo1a;gys1;irs2b;socs2;prkar1ab;map2k2b;ppargc1a;insrb;nras
	dre04625	C-type lectin receptor signaling pathway	122	19	7.19349	2.64128	8.11661e-05	0.00219149	ptgs2b;irf1b;stat1b;il1b;prkcdb;bcl10;egr3;ptgs2a;bcl3;rela;mapk13;malt3;nfkbiaa;irf9;relb;mras;stat1a;nras;mapkapk2a
	dre00561	Glycerolipid metabolism	66	13	3.89156	3.34056	9.81449e-05	0.00227135	lipca;pnpla2;lpin1;lipg;gpam;dgat2;dgkh;dgke;lpl;plpp2a;mboat2a;gpat3;mgll
	dre04137	Mitophagy	83	14	4.89393	2.86068	0.000301831	0.00611207	calcoco2;rab7b;tfe3a;optn;mitfb;tfeb;sqstm1;tfe3b;rela;csnk2a4;mras;atg9b;ulk1a;nras
	dre04933	AGE-RAGE signaling pathway in diabetic complications	126	18	7.42935	2.42282	0.000378588	0.00681458	stat1b;il1b;serpine1;prkcdb;stat3;pim2;f3b;f3a;vegfaa;foxo1a;tgfbr1a;rela;mapk13;casp3b;vegfab;stat1a;tgfb1a;nras
	dre02010	ABC transporters	39	8	2.29956	3.47893	0.00165314	0.0265499	abcc12;abcd1;abca1a;abcc6a;abcc1;cftr;abca12;abcb10
	dre04068	FoxO signaling pathway	167	20	9.84683	2.03111	0.00180277	0.0265499	fbxo32;stat3;sgk2b;pck1;prkaa2;g6pca.1;foxo1a;tgfbr1a;gadd45aa;mapk13;sgk1;irs2b;map2k2b;igf1ra;egfra;foxo4;tgfb1a;insrb;nras;igf1rb
DOWN-ORA-Path-KEGG	dre04110	Cell cycle	139	25	5.69942	4.38641	2.35252e-10	3.81108e-08	mcm3;mycb;ywhag1;tfdp2;mcm4;e2f3;mcm6;cdc6;pcna;cdk2;rad21b;cdk1;mcm5;cdc25b;espl1;mad2l1;cdc20;atm;ccnb3;ttk;bub1;mcm2;ccna2;plk1;ccnb1
	dre03030	DNA replication	38	10	1.55812	6.41801	1.91438e-06	0.000155065	mcm3;rpa1;fen1;mcm4;mcm6;rnaseh2a;pcna;rnaseh2b;mcm5;mcm2
	dre00100	Steroid biosynthesis	19	7	0.779058	8.98521	5.90173e-06	0.000318693	dhcr7;cyp51;cyp27b1;tm7sf2;sqlea;cyp2r1;lss
	dre00310	Lysine degradation	74	12	3.03423	3.95488	3.92563e-05	0.00158988	aldh9a1b;ehmt1a;nsd2;ehmt2;aldh9a1a.1;aldh2.2;plod3;aldh2.1;aldh16a1;kmt5ab;hykk.2;ehhadh
	dre00053	Ascorbate and aldarate metabolism	19	6	0.779058	7.70161	7.72665e-05	0.00250344	aldh9a1b;aldh9a1a.1;aldh2.2;aldh2.1;aldh16a1;rgn
	dre00010	Glycolysis / Gluconeogenesis	77	11	3.15723	3.48406	0.000266258	0.00718896	aldh9a1b;eno1b;aldh9a1a.1;adh5;pdha1b;pfklb;aldh2.2;aldh2.1;aldh16a1;akr1a1a;pklr
	dre00380	Tryptophan metabolism	49	8	2.00915	3.98178	0.000746025	0.0172651	aldh9a1b;cat;aldh9a1a.1;aldh2.2;aldh2.1;aldh16a1;afmid;ehhadh
	dre04914	Progesterone-mediated oocyte maturation	108	12	4.42833	2.70983	0.00144917	0.0293457	hsp90aa1.1;kif22;cdk2;cdk1;cdc25b;mad2l1;aurka;ccnb3;bub1;ccna2;plk1;ccnb1
	dre00071	Fatty acid degradation	46	7	1.88614	3.71128	0.00243201	0.039237	aldh9a1b;aldh9a1a.1;adh5;aldh2.2;aldh2.1;aldh16a1;ehhadh
	dre00620	Pyruvate metabolism	46	7	1.88614	3.71128	0.00243201	0.039237	aldh9a1b;aldh9a1a.1;pdha1b;aldh2.2;aldh2.1;aldh16a1;pklr
	dre00410	beta-Alanine metabolism	35	6	1.43511	4.18087	0.00266424	0.039237	aldh9a1b;aldh9a1a.1;aldh2.2;aldh2.1;aldh16a1;ehhadh
	dre00340	Histidine metabolism	25	5	1.02508	4.87769	0.00301135	0.0406532	aldh9a1b;aldh9a1a.1;aldh2.2;aldh2.1;aldh16a1
UP-ORA-Path-Reactome	R-DRE-1430728	Metabolism	1204	118	77.8392	1.51595	2.49593e-07	0.000298763	psme4a;oat;arg2;gls2b;ptgs2b;cyp2k6;ggt1a;pnpla2;nt5c1ab;phkg1a;pomcb;pfkfb3;lpin1;pdk4;mlycd;gpam;gch1;acer2;aass;chst6;agxtb;pnp5a;nmrk2;aclyb;aldoaa;pdxkb;cers2b;acss1;entpd8;dgat2;gpd2;slc16a3;mfsd2ab;glsb;ucp2;cpt1b;pdk2a;prkaa2;prodha;phka2;odc1;got1;vdrb;slc2a1b;slc25a1b;pgam2;oaz2a;cidec;pnpla6;pparda;itpka;cacna2d2a;gss;g6pca.1;chka;chp1;hmox1a;pdk3b;pfkma;oaz2b;abcd1;cyp26c1;nt5c2b;nt5c…
	R-DRE-6783589	Interleukin-6 family signaling	14	8	0.905107	8.83874	6.01689e-07	0.000360111	stat1b;socs3a;lifrb;stat3;socs3b;il6st;lifra;tyk2
	R-DRE-1483206	Glycerophospholipid biosynthesis	78	18	5.04274	3.56949	1.49654e-06	0.00052574	pnpla2;lpin1;gpam;dgat2;gpd2;mfsd2ab;chka;tmem86b;pld2;mboat2a;gpat3;chkb;mgll;pla2g12a;pitpnb;cds1;chata;etnk1
	R-DRE-1059683	Interleukin-6 signaling	8	6	0.517204	11.6008	1.75686e-06	0.00052574	stat1b;socs3a;stat3;socs3b;il6st;tyk2
	R-DRE-556833	Metabolism of lipids	413	51	26.7007	1.91007	3.24536e-06	0.000776939	ptgs2b;ggt1a;pnpla2;pomcb;lpin1;mlycd;gpam;acer2;aclyb;cers2b;dgat2;gpd2;mfsd2ab;cpt1b;prkaa2;vdrb;slc25a1b;cidec;pnpla6;pparda;chka;abcd1;b4galnt1a;acot11b;tmem86b;cyp46a1.3;pi4kaa;acsl1b;plpp2a;pld2;mboat2a;osbpl2a;hsd11b2;pip5k1cb;acsl3a;far1;osbpl1a;gpat3;pip5k1ba;chkb;hsd17b12a;mgll;pla2g12a;cpt1ab;pitpnb;osbp;cds1;ppt1;chata;mapkapk2a;etnk1
	R-DRE-8984722	Interleukin-35 Signalling	7	5	0.452553	11.0484	2.07123e-05	0.00411789	stat1b;stat3;il6st;stat4;tyk2
	R-DRE-1483257	Phospholipid metabolism	130	22	8.40456	2.61763	2.40812e-05	0.00411789	pnpla2;lpin1;gpam;dgat2;gpd2;mfsd2ab;pnpla6;chka;tmem86b;pi4kaa;pld2;mboat2a;pip5k1cb;gpat3;pip5k1ba;chkb;mgll;pla2g12a;pitpnb;cds1;chata;etnk1
	R-DRE-447115	Interleukin-12 family signaling	9	5	0.581854	8.59322	0.000111456	0.015725	stat1b;stat3;il6st;stat4;tyk2
	R-DRE-425407	SLC-mediated transmembrane transport	164	24	10.6027	2.26358	0.000118233	0.015725	si:ch1073-513e17.1;slc41a1;slc38a3b;slc15a4;slc38a3a;slc16a3;slc4a2a;slc8a3;slc2a1b;slc1a7a;slc2a6;slc7a3b;slc20a2;slc16a8;slc7a5;slc39a14;slc17a6b;slc6a2;slc12a7a;slc16a1b;rhcgb;slc38a5a;slc41a2a;slc3a2b
	R-DRE-9020956	Interleukin-27 signaling	6	4	0.387903	10.3119	0.000232245	0.0252725	stat1b;stat3;il6st;tyk2
	R-DRE-419812	Calcitonin-like ligand receptors	6	4	0.387903	10.3119	0.000232245	0.0252725	adm2a;calca;adma;ramp2
	R-DRE-112310	Neurotransmitter release cycle	36	9	2.32742	3.86695	0.000351843	0.0350964	gls2b;gad2;glsb;slc1a7a;abat;gad1a;glsa;apba1a;chata
	R-DRE-74713	IRS activation	7	4	0.452553	8.83874	0.000514288	0.0470137	grb10b;irs2b;grb10a;insrb
	R-DRE-70263	Gluconeogenesis	24	7	1.55161	4.51144	0.000589144	0.0470137	aldoaa;got1;slc25a1b;pgam2;g6pca.1;mdh1ab;slc37a1
	R-DRE-70268	Pyruvate metabolism	24	7	1.55161	4.51144	0.000589144	0.0470137	pdk4;slc16a3;pdk2a;pparda;pdk3b;slc16a8;slc16a1b
	R-DRE-70326	Glucose metabolism	55	11	3.55578	3.09356	0.00064017	0.0478927	pfkfb3;aldoaa;got1;slc25a1b;pgam2;g6pca.1;pfkma;pfkfb4b;pfkfb1;mdh1ab;slc37a1
DOWN-ORA-Path-Reactome	R-DRE-1640170	Cell Cycle	425	45	18.2407	2.46701	6.58327e-09	4.44021e-06	pds5b;kif23;mcm3;rpa1;smc2;ywhag1;lmnb1;rcc2;arpp19b;ncapg;ankle2;fen1;mcm4;tubg1;e2f3;nsd2;pcna;cdk2;rad21b;cdk1;smc4;cdc25b;espl1;plk4;si:dkey-6i22.5;cenpi;cdc20;gtse1;atm;nuf2;topbp1;aurkb;kif2c;dynll1;hist2h2l;bub1;ncapd2;hmmr;kmt5ab;cenpe;kif20a;ska1;tpx2;tubb5;ube2c
	R-DRE-68877	Mitotic Prometaphase	123	22	5.27907	4.1674	7.5824e-09	4.44021e-06	pds5b;smc2;ywhag1;rcc2;ncapg;tubg1;rad21b;cdk1;smc4;plk4;si:dkey-6i22.5;cenpi;cdc20;nuf2;aurkb;kif2c;dynll1;bub1;ncapd2;cenpe;ska1;tubb5
	R-DRE-69278	Cell Cycle, Mitotic	387	42	16.6097	2.52864	1.11283e-08	4.44021e-06	pds5b;kif23;mcm3;rpa1;smc2;ywhag1;lmnb1;rcc2;arpp19b;ncapg;ankle2;fen1;mcm4;tubg1;e2f3;pcna;cdk2;rad21b;cdk1;smc4;cdc25b;espl1;plk4;si:dkey-6i22.5;cenpi;cdc20;gtse1;nuf2;aurkb;kif2c;dynll1;hist2h2l;bub1;ncapd2;hmmr;kmt5ab;cenpe;kif20a;ska1;tpx2;tubb5;ube2c
	R-DRE-446728	Cell junction organization	49	12	2.10304	5.70602	6.64679e-07	0.000189559	ctnnb1;actb1;actn1;cdh4;col17a1b;cyt1;krt4;krt15;krt91;krt5;cyt1l;krtt1c19e
	R-DRE-446107	Type I hemidesmosome assembly	20	8	0.858385	9.31983	8.24435e-07	0.000189559	col17a1b;cyt1;krt4;krt15;krt91;krt5;cyt1l;krtt1c19e
	R-DRE-1650814	Collagen biosynthesis and modifying enzymes	42	11	1.80261	6.10227	9.50169e-07	0.000189559	col4a5;col11a1a;col1a2;p3h3;col9a2;col5a2b;col2a1a;p3h1;col17a1b;plod3;p4ha2
	R-DRE-68886	M Phase	304	31	13.0474	2.37594	4.51818e-06	0.000670742	pds5b;kif23;smc2;ywhag1;lmnb1;rcc2;arpp19b;ncapg;ankle2;tubg1;rad21b;cdk1;smc4;espl1;plk4;si:dkey-6i22.5;cenpi;cdc20;nuf2;aurkb;kif2c;dynll1;hist2h2l;bub1;ncapd2;kmt5ab;cenpe;kif20a;ska1;tubb5;ube2c
	R-DRE-1500931	Cell-Cell communication	58	12	2.48932	4.8206	4.55252e-06	0.000670742	ctnnb1;actb1;actn1;cdh4;col17a1b;cyt1;krt4;krt15;krt91;krt5;cyt1l;krtt1c19e
	R-DRE-2500257	Resolution of Sister Chromatid Cohesion	79	14	3.39062	4.12904	5.04317e-06	0.000670742	pds5b;rcc2;rad21b;cdk1;si:dkey-6i22.5;cenpi;cdc20;nuf2;aurkb;kif2c;dynll1;bub1;cenpe;ska1
	R-DRE-983189	Kinesins	14	6	0.600869	9.98553	1.31893e-05	0.00157876	kif23;racgap1;kif2c;kif11;cenpe;kif20a
	R-DRE-5663220	RHO GTPases Activate Formins	83	13	3.5623	3.64933	4.3742e-05	0.00450291	pfn1;actb1;rcc2;si:dkey-6i22.5;cenpi;cdc20;nuf2;aurkb;kif2c;dynll1;bub1;cenpe;ska1
	R-DRE-2514853	Condensation of Prometaphase Chromosomes	6	4	0.257515	15.5331	4.6376e-05	0.00450291	smc2;ncapg;smc4;ncapd2
	R-DRE-141424	Amplification of signal from the kinetochores	62	11	2.66099	4.1338	5.26657e-05	0.00450291	rcc2;si:dkey-6i22.5;cenpi;cdc20;nuf2;aurkb;kif2c;dynll1;bub1;cenpe;ska1
	R-DRE-141444	Amplification of signal from unattached kinetochores via a MAD2 inhibitory signal	62	11	2.66099	4.1338	5.26657e-05	0.00450291	rcc2;si:dkey-6i22.5;cenpi;cdc20;nuf2;aurkb;kif2c;dynll1;bub1;cenpe;ska1
	R-DRE-1474290	Collagen formation	64	11	2.74683	4.00461	7.14089e-05	0.00569843	col4a5;col11a1a;col1a2;p3h3;col9a2;col5a2b;col2a1a;p3h1;col17a1b;plod3;p4ha2
	R-DRE-69618	Mitotic Spindle Checkpoint	77	12	3.30478	3.6311	9.07931e-05	0.00679246	rcc2;si:dkey-6i22.5;cenpi;cdc20;nuf2;aurkb;kif2c;dynll1;bub1;cenpe;ska1;ube2c
	R-DRE-8948216	Collagen chain trimerization	19	6	0.815465	7.35776	9.93783e-05	0.0069974	col11a1a;col1a2;col9a2;col5a2b;col2a1a;col17a1b
	R-DRE-6805567	Keratinization	28	7	1.20174	5.82489	0.00013407	0.00844643	cyt1;krt4;krt15;krt91;krt5;cyt1l;krtt1c19e
	R-DRE-6809371	Formation of the cornified envelope	28	7	1.20174	5.82489	0.00013407	0.00844643	cyt1;krt4;krt15;krt91;krt5;cyt1l;krtt1c19e
	R-DRE-5633007	Regulation of TP53 Activity	120	15	5.15031	2.91245	0.000166303	0.00995326	meaf6;tbp;rpa1;brd7;chd4a;supt16h;chd3;cdk2;cdk1;atm;topbp1;aurkb;taf15;kmt5ab;tpx2
	R-DRE-69620	Cell Cycle Checkpoints	225	22	9.65683	2.27818	0.000223495	0.0127392	mcm3;rpa1;rcc2;mcm4;nsd2;cdk2;cdk1;si:dkey-6i22.5;cenpi;cdc20;gtse1;atm;nuf2;topbp1;aurkb;kif2c;dynll1;hist2h2l;bub1;cenpe;ska1;ube2c
UP-ORA-Path-Wiki	WP3992	Effect of L-carnitine on metabolism	23	11	1.68146	6.54193	1.44932e-07	1.18844e-05	pfkmb;acsl4b;pck1;dgat2;cpt1b;g6pca.1;pfkma;acsl1b;acsl3a;asns;cpt1ab
	WP1331	Adipogenesis	91	19	6.65274	2.85597	1.68241e-05	0.000689789	cebpd;lpin1;epas1b;cebpb;serpine1;stat3;il6st;pck1;foxo1a;agt;cyp26c1;lpl;klf15;trib3;stat1a;ppargc1a;tgfb1a;stat2;wwtr1
	WP1327	Hypertrophy Model	14	6	1.0235	5.86224	0.000256209	0.00700304	atf3;nr4a3;jund;hbegfa;ankrd1b;vegfab
	WP1337	MAPK Signaling Pathway	202	28	14.7676	1.89604	0.000461447	0.00945967	mapkapk3;fosab;il1b;bdnf;mknk2b;prkcdb;mknk1;pla2g4aa;rasgrp3;dusp4;dusp1;tgfbr1a;gadd45aa;rela;ddit3;jund;mapk13;casp3b;nr4a1;mef2ca;fgf6a;cacnb4a;cacna1aa;ptpn5;srfa;tgfb1a;nras;mapkapk2a
	WP1313	Insulin Signaling	138	21	10.0888	2.08152	0.000741816	0.0121658	fosab;prkcdb;rps6kb1a;slc2a1b;rrad;ppp1r3ab;shc2;pfkma;prkchb;mapk13;sgk1;gys1;pdpk1a;igf1ra;trib3;grb10a;rhoj;srfa;map3k10;insrb;rps6kal
	WP402	ERK1 - ERK2 MAPK cascade	124	19	9.06527	2.09591	0.00123408	0.0158193	junba;atf3;fosab;mknk2b;cebpb;junbb;pla2g4aa;vegfaa;dusp4;dusp1;hsf1;igf1ra;fgf6a;srfa;tgfb1a;nras;rps6kal;mapkapk2a;igf1rb
	WP1356	Glycolysis and Gluconeogenesis	46	10	3.36292	2.9736	0.00135043	0.0158193	phkg1a;hk2;pfkmb;pck1;got1;pgam2;g6pca.1;pfkma;gpib;mdh1ab
	WP476	Acetylcholine Synthesis	5	3	0.365535	8.20714	0.00344026	0.0352626	chka;pcyt1aa;chata
	WP1322	IL-6 Signaling Pathway	80	13	5.84856	2.22277	0.0044287	0.0403504	fosab;cebpb;stat3;ppp2r3a;il6st;foxo1a;sgk1;map2k2b;gab2;erbb2;stat1a;foxo4;mapkapk2a
DOWN-ORA-Path-Wiki	WP1393	Cell cycle	85	21	4.06876	5.16128	1.01027e-10	8.2842e-09	mcm3;ywhag1;mcm4;e2f3;mcm6;cdc6;pcna;cdk2;hdac8;cdk1;mcm5;cdc25b;espl1;mad2l1;cdc20;ccnb3;bub1;mcm2;ccna2;plk1;ccnb1
	WP451	DNA Replication	35	10	1.67537	5.96883	2.81428e-06	0.000115385	mcm3;rpa1;ubc;mcm4;mcm6;cdc6;pcna;cdk2;mcm5;mcm2
	WP445	G1 to S cell cycle control	56	12	2.68059	4.47662	7.51466e-06	0.000205401	mcm3;rpa1;mycb;tfdp2;mcm4;e2f3;mcm6;pcna;cdk2;mcm5;mcm2;ccnb1
	WP467	mRNA processing	119	15	5.69626	2.63331	0.000384808	0.00769337	snrpd1;cstf1;sfpq;hnrnpaba;rnps1;dnajc8;ncbp2;u2af1;cstf3;nono;rbmx;hnrnpm;dhx9;hnrnpa1b;hnrnpa3
	WP1387	Cholesterol Biosynthesis	15	5	0.718016	6.96364	0.000469108	0.00769337	mvda;dhcr7;cyp51;sqlea;lss
