# Supplementary material for: A Realistic Mixture of Persistent Organic Pollutants Affects Zebrafish Development, Behavior, and Specifically Eye Formation by Inhibiting the Condensin I Complex
Source: Toxics. 2023 Apr 9;11(4):357. doi: 10.3390/toxics11040357 (PMC10146850; doi:10.3390/toxics11040357)
Supplement: Supplementary file 1 [file toxics-11-00357-s001.zip › Supplementary Table S4.xlsx]

## Sheet: Feuil1
Table S4: Gene ontology analysis of the genes affected by POP125_x0002_ treatment: GSEA analysis using the Genotype–Phenotype database, GO-terms, KEGG, Reactome, andWikipathways databases.
	geneSet	description	enrichmentScore	normalizedEnrichmentScore	pValue	FDR	size	leadingEdgeNum	userId
GSEA Geno-Pheno		central nervous system	-0.394762	-2.92526	0	0	43	34	aurkb;birc5a;ccna2;ccnb1;cdc6;cdk1;chd3;dpysl2b;ect2;fbxo5;fen1;foxc1a;hdac8;kif11;kif23;mcm2;ncbp2;neflb;nono;nuf2;plk1;pogza;polg;rpa1;rrm1;smc4;snrpc;snrpd1;sox3;srrt;ticrr;top2a;u2af1;usp39
		retina	-0.444344	-2.93048	0	0	33	29	anln;bcl6aa;cat;ccna2;cdh4;cenpw;col4a5;ehmt2;fen1;fzd8a;ift172;irx2a;marcksb;mcm2;mcm3;ncapd2;ncapg;ncaph;nr2e3;pde6c;per1b;per2;plk1;plk4;ptf1a;top2a;tuba1a;tyms;ush2a
		eye	-0.298555	-3.06811	0	0	108	72	anln;apex1;atat1;atoh7;atp13a2;aurka;bbs5;bbs9;birc5a;ccna2;cdc25b;cdh4;cdk1;cenpw;cstf3;ctnnb1;ehmt2;fbxo5;fen1;foxc1a;fzd8a;gart;gnat2;hdac8;her8a;hps3;ift172;insm1a;kif11;lum;marcksb;mat2aa;matn1;mcm2;mcm3;mcm5;mpnd;ncapd2;ncapg;ncaph;ncbp2;neflb;nono;otx2b;pde6c;per2;plk1;plk4;pnpo;pogza;polg;rrm1;scinla;selenoh;sfpq;slc25a1a;smarcal1;smc4;snrpc;sox3;srrt;ticrr;top2a;traf4a;ttk;tubg1;twist3;t…
		head	-0.259929	-2.61002	0	0.000348691	103	68	atat1;aurka;aurkb;bbs9;birc5a;ccna2;ccnb1;cdc25b;cdc6;cdk1;cenpw;chd3;col1a1a;cstf3;ctnnb1;dlx2a;ect2;espl1;fbxo5;fen1;foxc1a;foxm1;gart;grk7a;hdac8;hells;hsd17b4;hsp90aa1.1;hspa5;ift172;kif11;kif23;knl1;matn1;mcm2;mcm3;mpnd;ncapd2;ncaph;ncbp2;ndnf;nono;notch3;nuf2;otx2b;plk1;pogza;racgap1;rpa1;rrm1;scinla;selenoh;sfpq;six2a;slc25a1a;smarcal1;smc4;snrpc;srrt;taf5;ticrr;top2a;traf4a;tubg1;tyms;u2a…
		trunk	-0.274623	-2.66131	0	0.000435864	81	45	aurka;birc5a;ccnb1;cdc6;cdk1;cenpf;cenpw;col1a1a;col1a2;col2a1a;crip2;dla;ect2;egfl6;fbxo5;her8a;hes6;hsd17b4;hspa5;ift172;iqgap3;kif11;kif20a;matn1;mcm2;neflb;nono;notch1a;nusap1;plk1;plk4;plod3;pnpo;pogza;racgap1;rrm1;smarcal1;snai1b;snrpc;ticrr;top2a;ttc9c;tubg1;twist3;u2af1
		nervous system	-0.526796	-2.5943	0	0.000581151	18	14	atoh7;aurkb;ccna2;ccnb1;cdk1;ect2;espl1;fen1;notch1a;nuf2;plod3;top2a;ttk;u2af1
		brain	-0.276587	-2.50484	0	0.00124532	84	57	apex1;aplnrb;ascl1a;asphd1;atat1;atp13a2;aurka;aurkb;bbs9;birc5a;ccna2;cdh4;cenpf;chd3;churc1;ctnnb1;ect2;ehmt2;fbxo5;foxc1a;hdac8;hells;her8a;hspa5;ift172;ino80e;kif11;kif20a;kif22;kif23;marcksb;mcm2;med23;ncbp2;neflb;nono;nsd2;plk1;plod3;pnpo;pogza;racgap1;rpa1;scinla;sfpq;slc25a1a;smc4;snrpc;sox3;srrt;ticrr;top2a;ttc9c;tuba1a;u2af1;vsx1;ywhag1
		mitotic cell cycle	-0.617292	-2.23925	0.00273973	0.0115504	9	7	aurka;ccnb1;cdc20;cenpw;fbxo5;racgap1;top2a
		optomotor response	-0.660425	-2.12969	0.00282486	0.0238853	7	6	arl3l2;atoh7;chn1;grk7a;per1b;per2
		neural tube	-0.58657	-2.14021	0	0.0249895	9	8	bbs9;birc5a;cenpw;fbxl18;ift172;kif11;plk1;top2a
GSEA-GO-BP	GO:0010469	regulation of signaling receptor activity	0.552118	2.66857	0	0	28	22	adcyap1b;adma;admb;bdnf;cacng7a;calca;galn;nppa;nppb;npy;pomcb;prlh2;pth2;pyya;shisa9b;si:ch73-265d7.2;spx;stc2b;trh;uts1;vegfaa;vgf
	GO:0051301	cell division	-0.467813	-2.68501	0	0	24	21	anln;arpp19b;ccnf;cdk1;ect2;fbxo5;kif20a;kif23;ncaph;nuf2;nusap1;prc1a;racgap1;rcc2;sept3;sept8b;si:ch211-244o22.2;ska1;thbs4b;ttk;unc119b
	GO:0051726	regulation of cell cycle	-0.432873	-2.87736	0	0	36	26	anxa1c;atm;atoh7;bub1;ccnf;cdc25b;cdca5;cdk1;cdk2;cenpw;e2f3;ect2;fbxo5;gadd45gb.1;hexim1;insm1a;kif11;knstrn;mus81;prc1a;prr11;ticrr;top2a;topbp1;tpx2;ttk
	GO:0007059	chromosome segregation	-0.622002	-3.21971	0	0	20	20	bub1;cdca5;cenpe;cenpw;chtf8;espl1;fen1;kif23;knstrn;mus81;ncapg;ncaph;nuf2;nusap1;pds5b;rad21b;ska1;top2a;ttk;tubg1
	GO:0000278	mitotic cell cycle	-0.432373	-3.33536	0	0	50	43	ankle2;anln;anxa1c;atm;bub1;ccnf;cdc25b;cdca5;cdk1;cdk2;cenpe;cenpw;chtf8;fbxo5;ints3;kif11;kif20a;kif23;kifc1;mus81;ncapg;ncaph;nuf2;nusap1;pds5b;racgap1;sept3;sept8b;ska1;smarcal1;tacc3;ticrr;tmpoa;top2a;topbp1;tpx2;ttk;tuba1a;tuba1c;tuba8l3;tubb5;tubg1;unc119b
	GO:0007017	microtubule-based process	-0.601272	-3.66462	0	0	29	26	atat1;ccnf;cenpe;cenpw;dynll1;kif11;kif20a;kif22;kif2c;kifc1;knstrn;nuf2;nusap1;prc1a;racgap1;ska1;stmn1b;stmn2b;tacc3;tpx2;tuba1a;tuba1c;tuba8l3;tubb5;tubg1;wdr35
	GO:0006259	DNA metabolic process	-0.537996	-3.70621	0	0	36	33	atm;cdca5;cry-dash;cry5;ctc1;ercc2;fancd2;fen1;hmgb2b;igfbp2a;inip;ints3;mcm2;mcm3;mcm4;mus81;neil1;parp1;pcna;pds5b;polg;polh;rad21b;rbb4l;rpa1;smarcad1b;smarcal1;tdp1;ticrr;top2a;wdr18;xpc;zranb3
	GO:0022402	cell cycle process	-0.495274	-3.86031	0	0	51	46	ankle2;anln;anxa1c;atm;bub1;ccnf;cdc25b;cdca5;cdk1;cdk2;cenpe;cenpw;chtf8;ect2;espl1;fbxo5;fen1;insm1a;ints3;kif11;kif20a;kif23;kifc1;knstrn;mus81;ncapg;ncaph;nuf2;nusap1;pds5b;prc1a;prr11;racgap1;rad21b;sept3;sept8b;tacc3;ticrr;tmpoa;top2a;topbp1;tpx2;ttk;tubg1;unc119b;wdr18
	GO:0051276	chromosome organization	-0.548471	-4.25999	0	0	50	47	anxa1c;atm;bub1;cdca5;cenpe;cenpi;cenpw;chtf8;ctc1;ehmt1a;ercc2;fbxo5;fen1;hdac5;hdac8;hist2h2l;hmgb2b;ing4;kansl1a;kif23;kmt5ab;mcm2;mcm4;meaf6;nasp;ncapg;ncaph;nsd2;nuf2;nusap1;pbrm1;pds5b;prdm12b;prdm13;rad21b;rbb4l;rpa1;smarcad1b;smarcal1;smarcb1b;smc2;smc4;supt16h;suz12b;top2a;tubg1;zranb3
	GO:0048285	organelle fission	-0.491399	-2.60527	0	0.00101221	21	13	bub1;cdca5;cenpe;chtf8;espl1;fbxo5;kif11;kifc1;mus81;nuf2;nusap1;top2a;ttk
	GO:0045165	cell fate commitment	-0.602285	-2.42049	0	0.00220846	12	12	atoh7;churc1;eomesa;foxc1a;foxn4;fzd8a;isl1;klf2a;notch1a;prdm12b;vsx1;wwtr1
	GO:0006396	RNA processing	-0.408942	-2.42552	0	0.00242931	27	25	adarb1b;bmt2;cpsf6;cstf3;hnrnpm;ints2;ints5;ints9;mto1;ncbp2;ptbp3;rbm4.1;rbm4.2;rbmx;rrnad1;rsl1d1;sephs1;si:ch211-243a20.3;si:ch211-89o9.4;snrpc;snrpd1;srrt;ssu72;wdr18;zgc:77262
	GO:0032259	methylation	-0.540898	-2.19874	0.0027933	0.00974254	12	11	ehmt1a;kmt5ab;mto1;nsd2;pcmt;prdm12b;prdm13;rrnad1;suz12b;tyms;zgc:113054
	GO:0000003	reproduction	-0.454803	-2.15662	0	0.0114458	17	10	anxa1c;bub1;cdc25b;espl1;fbxo5;mus81;nuf2;rad21b;top2a;ttk
	GO:0071824	protein-DNA complex subunit organization	-0.620207	-2.11521	0.00514139	0.0116721	8	8	cenpi;cenpw;hist2h2l;nasp;pbrm1;supt16h;tbp;wdr18
	GO:0007417	central nervous system development	-0.31389	-2.13891	0	0.0118212	38	25	ascl1a;asphd1;cenpf;cenpw;chn1;dbx1a;dlb;foxn4;fzd8a;insm1a;kif22;marcksb;neurod4;neurog1;nono;notch1a;otx2b;pogza;prdm12b;ptf1a;six3b;sox14;tacc3;vsx1;ywhag1
	GO:0016071	mRNA metabolic process	-0.421665	-2.11626	0.00326797	0.012349	19	15	cpsf6;cstf3;hnrnpm;ncbp2;pym1;rbm4.1;rbm4.2;rbmx;si:ch211-243a20.3;snrpc;snrpd1;srrt;ssu72;tbp;zgc:77262
	GO:0033554	cellular response to stress	-0.241643	-2.07763	0	0.014558	60	40	anxa1c;ascl1a;atm;bcl6aa;cdca5;cry-dash;cry5;ercc2;fancd2;fen1;hnrnpm;hsp90aa1.1;inip;ints3;man1b1a;map2k6;mus81;neil1;neurog1;parp1;pcna;pdia2;pdia4;pds5b;pigp;polh;rad21b;rpa1;smarcad1b;smarcal1;strada;tdp1;ticrr;tmub2;tnc;tnika;topbp1;traf4a;xpc;zranb3
	GO:0008213	protein alkylation	-0.614707	-1.95815	0.01	0.0313786	7	7	ehmt1a;kmt5ab;nsd2;pcmt;prdm12b;prdm13;suz12b
	GO:0071310	cellular response to organic substance	0.339498	2.11706	0	0.054576	60	40	adcyap1b;bdnf;cers2b;cish;cntf;crhbp;crhr1;csf1ra;cxcl18b;cxcl8b.1;f3b;foxo1a;grb10b;hhla2a.1;ifngr1;il11ra;il6st;irs2b;jund;ldlra;lifrb;lpin1;mapk13;nr1h5;nr1i2;nr4a3;pnpla6;pparda;ptgs2b;rargb;rxrab;sesn1;sesn2;si:rp71-46j2.7;skilb;socs2;socs3a;trh;vdrb;vegfaa
GSEA-GO-MF	GO:0030545	receptor regulator activity	0.547059	2.76355	0	0	31	22	adcyap1b;adma;admb;bdnf;calca;ccl34a.4;cxcl18b;cxcl8b.1;galn;nppa;nppb;npy;pomcb;prlh2;pth2;pyya;si:ch73-265d7.2;spx;stc2b;trh;vegfaa;vgf
	GO:0005102	signaling receptor binding	0.435767	2.62336	0	0	54	31	adcyap1b;adma;admb;bdnf;calca;ccl34a.4;cntf;cxcl18b;cxcl8b.1;galn;grb10b;il6st;nlgn4xb;npb;nppa;nppb;npy;nr4a3;pdyn;pomcb;prlh2;prok1;pth2;pyya;si:ch73-265d7.2;spx;stc2b;trh;vegfaa;vgf;zgc:153911
	GO:0003682	chromatin binding	-0.539584	-3.23709	0	0	27	25	foxc1a;foxn4;hmgn2;hmgn6;insm1a;insm1b;mcm2;mcm3;mcm4;ncaph;neurog1;pbrm1;per2;prdm12b;prdm13;rad21b;rbmx;si:ch73-1a9.3;si:ch73-281n10.2;supt16h;suz12b;ticrr;tmpoa;ube2c;vsx1
	GO:0140097	catalytic activity, acting on DNA	-0.593099	-2.69271	0	0.000561471	15	13	cry-dash;cry5;fen1;mcm4;mus81;neil1;pbrm1;polg;polh;smarcal1;tdp1;top2a;zranb3
	GO:0005198	structural molecule activity	-0.356464	-2.34622	0	0.00196515	33	20	anxa1c;cldn11b;col11a1a;col1a2;col2a1a;col5a2b;col9a2;cyt1;cyt1l;krt15;krt5;krt91;krtt1c19e;matn1;sept8b;tuba1a;tuba1c;tuba8l3;tubb5;tubg1
	GO:0003774	motor activity	-0.700464	-2.36277	0	0.0026202	8	6	cenpe;dynll1;kif11;kif20a;kif2c;kifc1
	GO:0016491	oxidoreductase activity	-0.263564	-2.28343	0	0.00269506	57	29	adh5;adh8b;akr1a1a;aldh16a1;aldh9a1a.1;asphd1;cox4i1l;cyb5r3;cyp2aa3;cyp2r1;cyp4v8;cyp51;ehhadh;l2hgdh;mthfd1a;ngb;p3h1;p3h3;p4ha2;pdha1b;pdia2;plod3;sardh;sdr42e2;si:ch1073-13h15.3;si:dkey-239i20.2;zgc:113054;zgc:152670;zgc:77938
	GO:0016741	transferase activity, transferring one-carbon groups	-0.534871	-2.11141	0.002849	0.0106679	11	10	ehmt1a;kmt5ab;nsd2;pcmt;prdm12b;prdm13;rrnad1;suz12b;tyms;zgc:113054
	GO:0016853	isomerase activity	-0.571759	-1.92331	0.0104712	0.028234	8	6	ehhadh;fkbp4;pdia2;pdia4;ppiab;top2a
	GO:0003684	damaged DNA binding	-0.643375	-1.86526	0.0097561	0.033969	6	6	cry-dash;ercc2;neil1;polh;rpa1;xpc
	GO:0008092	cytoskeletal protein binding	-0.291715	-1.80006	0.0144404	0.0447929	29	10	cenpe;kif11;kif20a;kif2c;kifc1;nusap1;ska1;stmn1b;tmsb;tmsb4x
	GO:0044877	protein-containing complex binding	-0.326975	-1.77592	0.0107143	0.0461529	22	14	actn1;cdc20;cenpf;ecm2;gnao1a;gnat2;gsnb;hmgn2;hmgn6;pym1;si:ch73-1a9.3;si:ch73-281n10.2;supt16h;ube2c
	GO:0003697	single-stranded DNA binding	-0.643042	-1.75683	0.0198511	0.0475719	5	5	anxa1c;ctc1;rpa1;tdp1;xpc
	geneSet	description	enrichmentScore	normalizedEnrichmentScore	pValue	FDR	size	leadingEdgeNum	userId
GSEA-Path-KEGG	dre04110	Cell cycle	-0.5557	-3.47211	0	0	28	24	atm;bub1;ccna2;ccnb1;ccnb3;cdc20;cdc25b;cdc6;cdk1;cdk2;e2f3;espl1;mad2l1;mcm2;mcm4;mcm5;mcm6;mycb;pcna;plk1;rad21b;tfdp2;ttk;ywhag1
	dre00310	Lysine degradation	-0.572999	-2.39723	0	0.00321458	13	12	aldh16a1;aldh2.1;aldh2.2;aldh9a1a.1;aldh9a1b;ehhadh;ehmt1a;ehmt2;hykk.2;kmt5ab;nsd2;plod3
	dre03030	DNA replication	-0.641079	-2.4368	0	0.00350682	10	10	fen1;mcm2;mcm3;mcm4;mcm5;mcm6;pcna;rnaseh2a;rnaseh2b;rpa1
	dre04114	Oocyte meiosis	-0.482105	-2.44492	0	0.00467576	18	11	aurka;bub1;ccnb1;cdc20;cdk1;cdk2;espl1;fbxo5;mad2l1;plk1;sgo1
	dre03040	Spliceosome	-0.620332	-2.32547	0.00274725	0.00467576	10	10	hnrnpa1a;hnrnpa1b;hnrnpa3;hnrnpm;ncbp2;rbmx;snrpc;snrpd1;u2af1;usp39
	dre04540	Gap junction	-0.50472	-2.25618	0	0.00740328	14	9	cdk1;tuba1a;tuba1b;tuba1c;tuba8l3;tubb2;tubb2b;tubb5;zgc:153426
	dre00053	Ascorbate and aldarate metabolism	-0.719333	-2.10837	0	0.0161982	6	5	aldh16a1;aldh2.1;aldh2.2;aldh9a1a.1;rgn
	dre04914	Progesterone-mediated oocyte maturation	-0.39494	-2.09585	0.00318471	0.0166574	19	10	aurka;bub1;ccna2;ccnb1;ccnb3;cdc25b;cdk1;cdk2;mad2l1;plk1
	dre04744	Phototransduction	-0.758407	-2.03193	0.00795756	0.0203915	5	5	gnat2;grk1a;grk7a;guca1d;pde6gb
	dre03013	RNA transport	-0.509515	-1.90439	0.00286533	0.0267186	10	9	clns1a;eef1a1a;eef1a1l2;eif4a2;eif4e2;ncbp2;pym1;rnps1;tacc3
	dre03410	Base excision repair	-0.707708	-1.9053	0.00702576	0.0285041	5	5	apex1;fen1;neil1;parp1;pcna
	dre04512	ECM-receptor interaction	-0.446941	-1.91353	0.0116618	0.0293209	13	11	col1a1a;col1a2;col2a1a;col2a1b;col4a5;col9a1a;col9a2;hmmr;sdc4;thbs4b;tnc
	dre00280	Valine, leucine and isoleucine degradation	-0.601744	-1.9244	0.0105263	0.0301799	7	5	aldh16a1;aldh2.1;aldh2.2;aldh9a1a.1;ehhadh
	dre00980	Metabolism of xenobiotics by cytochrome P450	-0.711156	-1.92745	0.00492611	0.0328472	5	4	adh5;cbr1;gstm.1;gstm.3
GSEA-Path-Reactome	R-DRE-195258	RHO GTPase Effectors	-0.490389	-2.75049	0	0	23	22	actb1;aurkb;bub1;cdc20;cenpe;cenpi;cftr;ctnnb1;dynll1;h3f3b.1;h3f3c;h3f3d;hist2h2l;kif2c;nuf2;pfn1;prc1a;rcc2;rhoca;si:dkey-6i22.5;ska1;srfa
	R-DRE-69620	Cell Cycle Checkpoints	-0.489715	-2.79365	0	0	25	16	atm;aurkb;bub1;cdc20;cdk1;cenpe;cenpi;dynll1;gtse1;hist2h2l;kif2c;nuf2;si:dkey-6i22.5;ska1;topbp1;ube2c
	R-DRE-446107	Type I hemidesmosome assembly	-0.809207	-2.84087	0	0	9	8	col17a1b;cyt1;cyt1l;krt15;krt4;krt5;krt91;krtt1c19e
	R-DRE-73894	DNA Repair	-0.592974	-3.09097	0	0	21	20	apex1;atm;cdk2;ercc2;fancd2;fen1;hist2h2l;ino80e;mus81;neil1;nsd2;parp1;pcna;polh;polr2l;rpa1;tcea1;tdp1;topbp1;xpc
	R-DRE-68886	M Phase	-0.478909	-3.11829	0	0	34	28	ankle2;arpp19b;aurkb;bub1;cdc20;cdk1;cenpe;cenpi;dynll1;espl1;hist2h2l;kif20a;kif2c;kmt5ab;lmnb1;ncapd2;ncapg;nuf2;plk4;rad21b;rcc2;si:dkey-6i22.5;ska1;smc4;tubb5;tubg1;ube2c;ywhag1
	R-DRE-141424	Amplification of signal from the kinetochores	-0.801054	-3.12381	0	0	11	10	aurkb;bub1;cdc20;cenpe;cenpi;dynll1;kif2c;nuf2;si:dkey-6i22.5;ska1
	R-DRE-141444	Amplification of signal from unattached kinetochores via a MAD2 inhibitory signal	-0.801054	-3.12381	0	0	11	10	aurkb;bub1;cdc20;cenpe;cenpi;dynll1;kif2c;nuf2;si:dkey-6i22.5;ska1
	R-DRE-2500257	Resolution of Sister Chromatid Cohesion	-0.735027	-3.17733	0	0	14	12	aurkb;bub1;cdc20;cdk1;cenpe;cenpi;dynll1;kif2c;nuf2;rad21b;si:dkey-6i22.5;ska1
	R-DRE-69618	Mitotic Spindle Checkpoint	-0.809172	-3.27444	0	0	12	11	aurkb;bub1;cdc20;cenpe;cenpi;dynll1;kif2c;nuf2;si:dkey-6i22.5;ska1;ube2c
	R-DRE-68877	Mitotic Prometaphase	-0.629434	-3.40202	0	0	22	16	aurkb;bub1;cdc20;cdk1;cenpe;cenpi;dynll1;kif2c;ncapd2;nuf2;plk4;rad21b;si:dkey-6i22.5;ska1;smc4;tubb5
	R-DRE-1640170	Cell Cycle	-0.49868	-3.7875	0	0	49	45	ankle2;arpp19b;atm;aurkb;bub1;cdc20;cdc25b;cdk1;cdk2;cenpe;cenpi;dynll1;e2f3;espl1;fen1;gtse1;hist2h2l;hmmr;kif20a;kif23;kif2c;kmt5ab;lmnb1;mcm3;mcm4;ncapd2;ncapg;nsd2;nuf2;pcna;pds5b;plk4;rad21b;rcc2;rpa1;si:dkey-6i22.5;ska1;smc2;smc4;topbp1;tpx2;tubb5;tubg1;ube2c;ywhag1
	R-DRE-69278	Cell Cycle, Mitotic	-0.507096	-3.80563	0	0	45	42	ankle2;arpp19b;aurkb;bub1;cdc20;cdc25b;cdk1;cdk2;cenpe;cenpi;dynll1;e2f3;espl1;fen1;gtse1;hist2h2l;hmmr;kif20a;kif23;kif2c;kmt5ab;lmnb1;mcm3;mcm4;ncapd2;ncapg;nuf2;pcna;pds5b;plk4;rad21b;rcc2;rpa1;si:dkey-6i22.5;ska1;smc2;smc4;tpx2;tubb5;tubg1;ube2c;ywhag1
	R-DRE-2467813	Separation of Sister Chromatids	-0.555351	-2.65797	0	0.000160682	17	13	aurkb;bub1;cdc20;cenpe;cenpi;dynll1;espl1;kif2c;nuf2;rad21b;si:dkey-6i22.5;ska1;ube2c
	R-DRE-6805567	Keratinization	-0.795852	-2.66821	0	0.000172159	8	7	cyt1;cyt1l;krt15;krt4;krt5;krt91;krtt1c19e
	R-DRE-6809371	Formation of the cornified envelope	-0.795852	-2.66821	0	0.000172159	8	7	cyt1;cyt1l;krt15;krt4;krt5;krt91;krtt1c19e
	R-DRE-5663220	RHO GTPases Activate Formins	-0.551808	-2.61292	0	0.000301278	16	10	aurkb;bub1;cdc20;cenpe;cenpi;dynll1;kif2c;nuf2;si:dkey-6i22.5;ska1
	R-DRE-2555396	Mitotic Metaphase and Anaphase	-0.527499	-2.60051	0	0.000334753	18	13	aurkb;bub1;cdc20;cenpe;cenpi;dynll1;espl1;kif2c;nuf2;rad21b;si:dkey-6i22.5;ska1;ube2c
	R-DRE-68882	Mitotic Anaphase	-0.527499	-2.60051	0	0.000334753	18	13	aurkb;bub1;cdc20;cenpe;cenpi;dynll1;espl1;kif2c;nuf2;rad21b;si:dkey-6i22.5;ska1;ube2c
	R-DRE-194315	Signaling by Rho GTPases	-0.386402	-2.55299	0	0.000443989	35	30	actb1;arhgap19;aurkb;bub1;cdc20;cenpe;cenpi;cftr;chn1;ctnnb1;dlc1;dynll1;ect2;h3f3b.1;h3f3c;h3f3d;hist2h2l;kif2c;nuf2;pfn1;prc1a;rac3a;racgap1;rcc2;rhoca;rhoj;rhov;si:dkey-6i22.5;ska1;srfa
	R-DRE-5693538	Homology Directed Repair	-0.645044	-2.49517	0	0.0005423	11	11	atm;cdk2;fen1;hist2h2l;mus81;nsd2;parp1;pcna;polh;rpa1;topbp1
	R-DRE-1852241	Organelle biogenesis and maintenance	-0.557363	-2.42604	0	0.000648906	14	12	bbs2;bbs5;bbs9;cdk1;dynll1;ift172;plk4;tctn1;tubb5;tubg1;wdr35;ywhag1
	R-DRE-373076	Class A/1 (Rhodopsin-like receptors)	0.5608	2.31271	0	0.0050133	18	12	f2rl1.2;galn;hcar1-4;npb;npy;pdyn;pnocb;pomcb;prlh2;prok1;pyya;tac1
	R-DRE-375276	Peptide ligand-binding receptors	0.606939	2.31371	0	0.00751996	15	11	f2rl1.2;galn;npb;npy;pdyn;pnocb;pomcb;prlh2;prok1;pyya;tac1
	R-DRE-500792	GPCR ligand binding	0.478962	2.32175	0	0.0150399	28	16	adm2a;adma;calca;f2rl1.2;galn;hcar1-4;npb;npy;pdyn;pnocb;pomcb;prlh2;prok1;pth2;pyya;tac1
GSEA-Path-Wiki	WP467	mRNA processing	-0.621945	-2.79102	0	0	15	15	cstf1;cstf3;dhx9;dnajc8;hnrnpa1b;hnrnpa3;hnrnpaba;hnrnpm;ncbp2;nono;rbmx;rnps1;sfpq;snrpd1;u2af1
	WP1393	Cell cycle	-0.560042	-3.2402	0	0	24	20	bub1;ccna2;ccnb1;ccnb3;cdc20;cdc25b;cdc6;cdk1;cdk2;e2f3;espl1;hdac8;mad2l1;mcm2;mcm4;mcm5;mcm6;pcna;plk1;ywhag1
	WP445	G1 to S cell cycle control	-0.641745	-2.65404	0	0.000241244	12	12	ccnb1;cdk2;e2f3;mcm2;mcm3;mcm4;mcm5;mcm6;mycb;pcna;rpa1;tfdp2
	WP451	DNA Replication	-0.641079	-2.39757	0	0.000542799	10	10	cdc6;cdk2;mcm2;mcm3;mcm4;mcm5;mcm6;pcna;rpa1;ubc
	WP1387	Cholesterol Biosynthesis	-0.662183	-1.78866	0.026764	0.041687	5	5	cyp51;dhcr7;lss;mvda;sqlea
