# Supplementary material for: A Realistic Mixture of Persistent Organic Pollutants Affects Zebrafish Development, Behavior, and Specifically Eye Formation by Inhibiting the Condensin I Complex
Source: Toxics. 2023 Apr 9;11(4):357. doi: 10.3390/toxics11040357 (PMC10146850; doi:10.3390/toxics11040357)
Supplement: Supplementary file 1 [file toxics-11-00357-s001.zip › Supplementary table S5.xlsx]

## Sheet: Feuil1
Table S5: List of genes differentially expressed upon POP75_x0002_ or POP125_x0002_ treatment, and involved in brain, eye development, insulin signaling, oxido-reductive regulation, estrogen, or androgen regulation.
gene name	POP1 Fold	POP1 padj	POP2 Fold	POP2 padj
Genes whose mutation causes brain defects
apex1	-0.520067	0.23054	-0.693236	0.00436203
aplnrb	-0.315827	0.58473	-0.633203	0.0490455
ascl1a	-0.246129	0.701803	-0.763967	0.0252558
asphd1	-0.356653	0.504968	-0.704143	0.024313
atat1	-0.598932	0.225167	-0.720578	0.0169418
atp13a2	-0.370289	0.454511	-0.62154	0.0417054
aurka	-0.508955	0.409827	-0.847623	0.0104843
aurkb	-0.504158	0.43631	-0.863898	0.0182931
bbs9	-0.713665	0.1275	-0.662454	0.0301025
birc5a	-0.650931	0.296431	-0.951782	0.00608074
ccna2	-0.593338	0.258835	-0.964387	0.000455903
cdh4	-0.393067	0.515187	-0.683392	0.0255932
cenpf	-0.172396	0.887753	-0.757829	0.0213769
chd3	-0.658034	0.0714902	-0.697439	0.00347385
churc1	-0.50078	0.363941	-0.641989	0.0482134
ctnnb1	-0.318605	0.585609	-0.608681	0.0472187
ect2	-0.496054	0.410477	-0.881259	0.00513544
ehmt2	-0.479487	0.387048	-0.764279	0.0149982
fbxo5	-0.578171	0.408505	-0.904533	0.0183649
foxc1a	-0.447336	0.419583	-0.718529	0.0163362
hdac8	0.0650453	0.931347	-0.788607	0.0169537
hells	-0.517702	0.253026	-0.845106	0.000368982
her8a	-0.553461	0.284355	-1.03703	0.00044661
hspa5	-0.627503	0.0706466	-0.678902	0.00410809
ift172	-0.670926	0.107534	-0.670337	0.0128181
ino80e	-0.0804496	0.921736	-0.117657	0.777858
kif11	-0.548791	0.274636	-0.866787	0.000567369
kif20a	-0.618206	0.256333	-0.998616	0.000597012
kif22	-0.439573	0.408505	-0.649147	0.0183002
kif23	-0.535897	0.277702	-0.600393	0.0255653
marcksb	-0.368301	0.433401	-0.6691	0.00211951
mcm2	-0.488929	0.408505	-0.935476	0.00384169
med23	-0.437162	0.403008	-0.756038	0.0095762
ncbp2	-0.593621	0.213485	-0.646008	0.0292271
neflb	-0.526184	0.296698	-0.73121	0.00958792
nono	-0.534138	0.232181	-0.772159	0.00164927
nsd2	-0.442912	0.517819	-0.711519	0.0390214
plk1	-0.424353	0.53916	-1.03795	0.000450584
plod3	-0.596658	0.191924	-0.861067	0.00276637
pnpo	-0.308261	0.590688	-0.678356	0.0392812
pogza	-0.326612	0.611915	-0.726091	0.0139173
racgap1	-0.521401	0.408505	-0.82112	0.0116997
rpa1	-0.464572	0.350194	-0.611236	0.0218612
scinla	-0.280471	0.660078	-0.676062	0.0150267
sfpq	-0.502049	0.349543	-0.616107	0.0406814
slc25a1a	-0.389193	0.514564	-0.631981	0.037156
smc4	-0.493699	0.463404	-0.809152	0.0195497
snrpc	-0.353891	0.570522	-0.799997	0.0185393
sox3	-0.419638	0.433401	-0.619931	0.0316955
srrt	-0.541798	0.228689	-0.659298	0.0116997
ticrr	-0.647099	0.181026	-0.707578	0.014047
top2a	-0.475474	0.331341	-0.84379	0.000253078
ttc9c	-0.49088	0.343516	-0.815953	0.0201427
tuba1a	-0.585551	0.21289	-0.929147	0.00129252
u2af1	-0.442643	0.408505	-0.712488	0.0143872
vsx1	-0.457584	0.413798	-0.778376	0.00698366
ywhag1	-0.312283	0.552458	-0.649872	0.00884948
Genes whose mutation causes eye defects
anln	-0.345805	0.56499	-0.678176	0.00827013
apex1	-0.520067	0.23054	-0.693236	0.00436203
atat1	-0.598932	0.225167	-0.720578	0.0169418
atoh7	-0.620674	0.339011	-0.957894	0.0145364
atp13a2	-0.370289	0.454511	-0.62154	0.0417054
aurka	-0.508955	0.409827	-0.847623	0.0104843
bbs5	-0.488894	0.375247	-0.71849	0.0173698
bbs9	-0.713665	0.1275	-0.662454	0.0301025
birc5a	-0.650931	0.296431	-0.951782	0.00608074
ccna2	-0.593338	0.258835	-0.964387	0.000455903
cdc25b	-0.41774	0.492032	-0.81073	0.00698833
cdh4	-0.393067	0.515187	-0.683392	0.0255932
cdk1	-0.312538	0.635729	-0.803534	0.00452859
cenpw	-0.602398	0.355844	-0.792198	0.0356707
cstf3	-0.568865	0.154334	-0.752302	0.00158263
ctnnb1	-0.318605	0.585609	-0.608681	0.0472187
ehmt2	-0.479487	0.387048	-0.764279	0.0149982
fbxo5	-0.578171	0.408505	-0.904533	0.0183649
fen1	-0.231008	0.729047	-0.667211	0.0190839
foxc1a	-0.447336	0.419583	-0.718529	0.0163362
fzd8a	-0.437237	0.406236	-0.848196	0.00284668
gart	-0.442576	0.477327	-0.62941	0.0439534
gnat2	-0.56077	0.172386	-1.02228	2.86401e-05
hdac8	0.0650453	0.931347	-0.788607	0.0169537
her8a	-0.553461	0.284355	-1.03703	0.00044661
hps3	-0.485893	0.356704	-0.751384	0.00890031
ift172	-0.670926	0.107534	-0.670337	0.0128181
insm1a	-0.563735	0.226626	-1.13455	7.38889e-06
kif11	-0.548791	0.274636	-0.866787	0.000567369
lum	-0.198372	0.764526	-0.612619	0.023833
marcksb	-0.368301	0.433401	-0.6691	0.00211951
mat2aa	-0.434757	0.329875	-0.64914	0.0126471
matn1	-0.23812	0.670608	-0.67415	0.00788898
mcm2	-0.488929	0.408505	-0.935476	0.00384169
mcm3	-0.289082	0.64794	-0.607915	0.0291196
mcm5	-0.480939	0.383062	-0.806485	0.00369803
mpnd	-0.427988	0.408505	-0.662224	0.0169047
ncapd2	-0.617198	0.273408	-0.939609	0.00166661
ncapg	-0.465508	0.378458	-0.659494	0.00994267
ncaph	-0.500772	0.432206	-0.640883	0.0346615
ncbp2	-0.593621	0.213485	-0.646008	0.0292271
neflb	-0.526184	0.296698	-0.73121	0.00958792
nono	-0.534138	0.232181	-0.772159	0.00164927
otx2b	-0.512248	0.346988	-0.74449	0.0132081
pde6c	-0.488654	0.330484	-0.73121	0.0129083
per2	-0.501471	0.230393	-0.747457	0.00703179
plk1	-0.424353	0.53916	-1.03795	0.000450584
plk4	-0.386306	0.602531	-0.819086	0.0235462
pnpo	-0.308261	0.590688	-0.678356	0.0392812
pogza	-0.326612	0.611915	-0.726091	0.0139173
polg	-0.4659	0.41646	-0.743712	0.0189013
rrm1	-0.465305	0.446113	-0.740372	0.032902
scinla	-0.280471	0.660078	-0.676062	0.0150267
selenoh	-0.467434	0.406236	-0.701869	0.0219285
sfpq	-0.502049	0.349543	-0.616107	0.0406814
slc25a1a	-0.389193	0.514564	-0.631981	0.037156
smarcal1	-0.543843	0.387475	-0.83454	0.0208444
smc4	-0.493699	0.463404	-0.809152	0.0195497
snrpc	-0.353891	0.570522	-0.799997	0.0185393
sox3	-0.419638	0.433401	-0.619931	0.0316955
srrt	-0.541798	0.228689	-0.659298	0.0116997
ticrr	-0.647099	0.181026	-0.707578	0.014047
top2a	-0.475474	0.331341	-0.84379	0.000253078
traf4a	-0.445745	0.379677	-0.664474	0.013304
ttk	-0.502887	0.441357	-0.862911	0.00637627
tubg1	-0.303428	0.607826	-0.676898	0.022467
twist3	-0.485598	0.385099	-0.75503	0.0273763
tyms	-0.758572	0.0917557	-0.941239	0.000932747
u2af1	-0.442643	0.408505	-0.712488	0.0143872
ush2a	-0.521461	0.400336	-0.679637	0.0357377
usp39	-0.401741	0.517678	-0.700624	0.0238456
vsx1	-0.457584	0.413798	-0.778376	0.00698366
Genes involved in insulin signaling
fosab	0.402933	0.53916	1.50665	4.42966e-13
grb10a	0.236568	0.695744	0.655794	0.017497
gys1	0.573396	0.158531	0.773779	0.000688268
igf1ra	0.379244	0.466169	0.697034	0.00840651
insrb	0.15036	0.792587	0.628303	0.0149108
map3k10	0.273023	0.670188	0.630714	0.0372766
mapk13	0.615576	0.264859	0.805422	0.0109815
pdpk1a	0.387862	0.499612	0.755829	0.00487263
pfkma	0.740457	0.0168091	0.835877	5.79189e-05
ppp1r3ab	0.763804	0.1482	0.865823	0.00814729
prkcdb	0.765639	0.105478	1.1569	2.96608e-05
prkchb	0.598566	0.379677	0.810537	0.0269698
rhoj	0.675611	0.190771	0.652457	0.0440969
rps6kal	0.349442	0.473019	0.600212	0.0114926
rps6kb1a	0.764441	0.126177	1.13201	0.000133726
rrad	0.223982	0.847166	0.925897	0.0108138
sgk1	0.218802	0.777679	0.797513	0.00117555
shc2	0.00881085	0.999859	0.847185	0.0297725
slc2a1b	0.471521	0.453373	0.930244	0.00587874
srfa	0.335499	0.580665	0.642152	0.0364509
trib3	0.201966	0.755993	0.674627	0.00513544
Genes involved in oxido-reductive regulation
adh5	-0.364482	0.471952	-0.805058	0.0273837
adh8b	-0.328703	0.565322	-0.722228	0.0181397
akr1a1a	-0.293585	0.61869	-0.957198	0.0194394
aldh16a1	-0.460698	0.366803	-0.893486	0.00822415
aldh9a1a.1	-0.513048	0.283798	-0.798661	0.00372856
asphd1	-0.356653	0.504968	-0.704143	0.024313
cox4i1l	-0.474187	0.484547	-0.832214	0.0371253
cyb5r3	-0.374924	0.45845	-0.804064	0.00227623
cyp2aa3	-0.821818	0.202403	-1.20103	0.0017292
cyp2r1	-0.904228	0.0226389	-0.998923	0.00211095
cyp4v8	-0.269175	0.651539	-1.0672	0.00192604
cyp51	-0.667075	0.10565	-0.700594	0.016696
ehhadh	-0.644615	0.154563	-0.991091	0.00128049
l2hgdh	-0.501411	0.345718	-0.740281	0.0138448
mthfd1a	-0.525005	0.258	-0.714743	0.00684627
ngb	-0.0849682	0.925079	-0.951533	0.00188716
p3h1	-0.475127	0.526295	-0.756104	0.0325303
p3h3	-0.411866	0.496678	-0.69572	0.0202244
p4ha2	-0.756994	0.0445869	-1.1102	5.71412e-05
pdha1b	-0.566403	0.439515	-0.819112	0.0395312
pdia2	-0.202877	0.651181	-0.890405	0.0104345
plod3	-0.596658	0.191924	-0.861067	0.00276637
sardh	-0.618489	0.191924	-1.06723	0.000120163
sdr42e2	-1.11011	0.0951789	-1.10401	0.00826776
si:ch1073-13h15.3	-0.808705	0.0440183	-0.885596	0.000860634
si:dkey-239i20.2	-0.459737	0.439282	-0.711734	0.0467999
zgc:113054	-0.680239	0.111665	-1.15411	2.96518e-05
zgc:152670	-0.259578	0.704946	-0.763585	0.0388059
zgc:77938	-0.415521	0.427483	-0.745732	0.0119338
Genes regulated by estrogens
pfkfb4b	0.335226	0.566214	0.653545	0.00911501
upp2	0.702887	0.467479	1.09613	0.0131928
ahsg2	-0.52747	NA	-0.987042	0.024767
ahsg1	-0.719656	0.154334	-0.867834	0.0391921
wdhd1	-0.321707	0.678273	-0.656442	0.0533685
gcga	0.470281	0.471291	0.560818	0.0818331
wipf2b	-0.385009	0.537994	-0.580355	0.0866903
pfkfb4a	0.349621	0.526295	0.4272	0.118587
vtg1	-0.302334	NA	-0.475457	0.164863
hpxb	0.212407	0.818353	0.460712	0.275991
mettl8	-0.0326757	0.99932	0.327099	0.520128
il34	-0.0865708	0.939853	0.285295	0.563183
casp8ap2	0.38031	0.507259	0.156738	0.582551
chrna2b	-0.0566273	0.980936	-0.184688	0.715216
armc4	-0.355223	0.638388	-0.0852086	0.802479
hpxa	0.200821	0.975791	0.0609409	0.82357
wipf2a	-0.0634145	0.916832	-0.0397148	0.899485
cyp19a1b	0.0797157	NA	-0.122815	0.981869
zgc:92590	-0.178927	NA	0.114819	NA
vtg5	0.222397	NA	-0.00381149	NA
vtg4	-0.0740788	NA	-0.170192	NA
vtg3	0.00285579	NA	0.104582	NA
vtg2	0.0480838	NA	-0.0310727	NA
tmem232	-0.0927541	NA	-0.299777	NA
prop1	0.0137165	NA	0.162396	NA
lhb	-0.0737625	NA	-0.09464	NA
il11b	0.0557064	NA	0.25169	NA
f13a1a.1	-0.0228031	NA	-0.0243197	NA
esr1	-0.265339	NA	-0.0512227	NA
cbln8	0.0611657	NA	-0.272583	NA
asb11	0.0976698	NA	0.0366029	NA
amh	-0.0263786	NA	0.0923728	NA
Genes affecting androgens pathway
fkbp5	0.813865	0.0386448	1.15519	1.52112e-06
insig1	0.860101	0.0296618	1.11414	1.40347e-05
col10a1a	-0.443643	0.350194	-0.690247	0.000311677
lss	-0.832963	0.0428112	-1.05985	0.000976853
sqlea	-0.726524	0.0592968	-0.893986	0.00159211
tmx3a	0.0407349	0.932726	-0.197331	0.00710096
matn1	-0.23812	0.670608	-0.67415	0.00788898
dhcr7	-0.469881	0.287493	-0.659009	0.00884948
abca1a	0.553803	0.400587	0.770867	0.0279705
gnb3a	-0.449041	0.350854	-0.54111	0.0349875
fdps	-0.23108	0.694038	-0.566622	0.0378222
mvda	-0.406248	0.486979	-0.630502	0.0410378
gng13b	-0.21979	0.718146	-0.538862	0.0558367
zfpm2a	-0.3499	0.541155	-0.483311	0.0975053
msmo1	-0.320904	0.550695	-0.491966	0.112182
uox	-0.0268261	0.836094	-0.597625	0.122906
fgfbp2b	-0.106128	0.848682	-0.404694	0.131305
bmb	-0.456718	0.591762	-0.64359	0.141894
nsdhl	-0.367973	0.524205	-0.429478	0.166449
nsdhl	-0.367973	0.524205	-0.429478	0.166449
tmem97	-0.269357	0.662555	-0.49449	0.181997
hmgcra	-0.38231	0.468587	-0.375042	0.188076
hmgcs1	-0.311199	0.513541	-0.302302	0.217811
crx	-0.259055	0.709416	-0.423793	0.223267
ebp	-0.060484	0.910688	-0.421118	0.253265
srebf2	-0.406963	0.408505	-0.324598	0.277408
neurod6a	-0.152437	0.819071	-0.367009	0.282113
hsd17b7	-0.026549	0.96089	-0.37105	0.285339
ccng1	0.473682	0.242737	0.22997	0.369283
fasn	0.221572	0.692047	0.245127	0.385815
syt5b	-0.0794108	0.889719	-0.210373	0.410371
rorab	0.221397	0.693708	0.225573	0.435807
prom1b	0.0514035	0.938296	-0.227576	0.455444
fads2	-0.250798	0.688726	-0.293474	0.458919
cdkn1a	-0.185335	0.708455	-0.149127	0.461089
rs1a	0.106238	0.892272	-0.201642	0.488702
opn1lw2	-0.220504	0.72837	-0.173238	0.633241
tp53	-0.108224	0.908209	-0.145174	0.690844
tulp1a	0.083471	0.874173	0.0850191	0.785776
sc5d	-0.00689419	0.995265	-0.122096	0.805136
si:ch211-196c10.13	0.0471337	0.999859	-0.054257	0.835339
col10a1b	0.332306	0.883869	0.130404	0.939864
dhcr24	-0.25846	0.76166	0.0643459	0.947225
tmx3b	-0.38551	0.538271	-0.368012	0.969912
zgc:110286	0.381953	NA	0.185967	NA
